# Supplementary material for: Towards a Spatial Understanding of Trade-Offs in Sustainable Development: A Meso-Scale Analysis of the Nexus between Land Use, Poverty, and Environment in the Lao PDR
Source: PLoS One. 2015 Jul 28;10(7):e0133418. doi: 10.1371/journal.pone.0133418 (PMC4517898; doi:10.1371/journal.pone.0133418)
Supplement: S1 File — This Excel file contains different variables analyzed in this paper regarding land use, poverty, and environment for 26,334 spatial polygons representing the intersects between village areas and landscape types. (XLSX) [file pone.0133418.s001.xlsx]

## Sheet: Description
Towards a spatial understanding of trade-offs in sustainable development: a meso-scale analysis of the nexus between land use, poverty and environment in the Lao PDR
Peter Messerli1 Christoph Bader, Cornelia Hett, Michael Epprecht, Andreas Heinimann
Supplementary data on the nexus between land use, poverty and environment
DESCRIPTION OF ATTRIBUTES
VARIABLE NAME	DESCRIPTION
BASE VARIABLES
INTER_CODE	Unique identifier for intersect polygon
INTER_AREA	Area if intersect polygon [m2]
MOSAICCODE	Mosaic type (using letters and numbers: A1, B1, …) as depicted in Figure 1
INTERPOP	Population of intersect polygon
INTPOPDENS	Population density of intersect polygon [persons per km2]
REALTIVE variables
POVERATE	Incidence of poverty (= poverty rate)
TAIKADAI	Percentage of population of Taikadai ethnic group
KHMER	Percentage of population of Khmer ethnic group
TIBETO	Percentage of population of Tibeto_Burman ethnic group
HMONG	Percentage of population of Hmong ethnic group
PCT_ETHN_MAJ	Percentage of Taikadai ethnic group of total population
PCT_ETHN_MIN	Percentage of remaining three ethnic groups of total population
ETHN_TYPE	"Majority" if PCT_ETHN_MAJ > 90%; "Minority" if PCT_ETHN_MAJ > 10%; else "Mixed"
DISTRICT ACCESSIBILITY DATA
DIST_MIN	Minimum travel time from intersect polygon to nearest district capital [minutes]
DIST_MAX	Maximum travel time from intersect polygon to nearest district capital [minutes]
DIST_MEAN	Mean travel time from intersect polygon to nearest district capital [minutes]
DIST_STD	Standard deviation of mean travel time from intersect polygon to nearest district capital [minutes]
DIST_MEDIA	Median travel time from intersect polygon to nearest district capital [minutes]

## Sheet: Data
INTER_CODE	INTER_AREA	MOSAICCODE	INTERPOP	INTPOPDENS	POVERATE	TAIKADAI	KHMER	TIBETO	HMONG	PCT_ETHN_MAJ	PCT_ETHN_MIN	ETHN_TYPE	DIST_MIN	DIST_MAX	DIST_MEAN	DIST_STD	DIST_MEDIA
1	35549265	B1	456	12.8273	35	0	0	100	0	0	100	Minority	146	307	210.869	38.6238	204
2	23443951	D1	301	12.8391	35	0	0	100	0	0	100	Minority	146	261	206.524	26.3125	210
3	10449493	A1	134	12.8236	35	0	0	100	0	0	100	Minority	179	276	231.776	19.4207	232
5	15874484	B1	59	3.71666	40	0	0	0	100	0	100	Minority	74	178	125.392	27.4607	129
6	1217982	D1	5	4.10515	40	0	0	0	100	0	100	Minority	74	147	105.684	19.5027	104
7	8105537	B1	30	3.70117	40	0	0	0	100	0	100	Minority	79	268	165.116	44.0546	164
8	1353262	B1	14	10.3454	29	96	0	2	0	96	2	Majority	142	173	154.182	7.40283	153
9	4406632	B1	47	10.6657	29	96	0	2	0	96	2	Majority	86	252	168.506	38.6578	163
10	17533587	D1	187	10.6652	29	96	0	2	0	96	2	Majority	69	160	111.13	23.1003	112
11	5994019	B1	64	10.6773	29	96	0	2	0	96	2	Majority	121	268	174.308	31.6716	167
12	15806609	D1	59	3.73262	41	0	2	4	94	0	100	Minority	105	231	166.184	25.3001	166
13	29083826	B1	109	3.74779	41	0	2	4	94	0	100	Minority	143	339	233.349	32.8105	236
14	163369	A1	1	6.12111	41	0	2	4	94	0	100	Minority	330	332	331	1	330
15	1123063	A1	4	3.56169	41	0	2	4	94	0	100	Minority	169	306	211.705	34.2518	204
16	18492965	B1	52	2.81188	32	0	0	100	0	0	100	Minority	214	368	258.07	27.596	253
18	549936	D1	2	3.63679	32	0	0	100	0	0	100	Minority	211	234	223.096	4.37534	223
19	2602931	D1	7	2.68928	32	0	0	100	0	0	100	Minority	159	196	175.161	7.98385	175
20	7909860	B2	22	2.78134	32	0	0	100	0	0	100	Minority	271	439	365.492	35.3616	371
21	45591806	B2	129	2.82946	32	0	0	100	0	0	100	Minority	178	368	262.186	48.2702	260
22	2132274	B3	6	2.8139	32	0	0	100	0	0	100	Minority	403	487	438.701	20.5203	435
23	5932867	A1	17	2.86539	32	0	0	100	0	0	100	Minority	209	288	254.371	18.8391	254
24	19008537	B1	88	4.6295	31	0	0	100	0	0	100	Minority	228	423	317.999	45.0066	314
25	17383355	B2	81	4.65963	31	0	0	100	0	0	100	Minority	211	462	329.273	62.7145	319
27	27525164	B3	128	4.65029	31	0	0	100	0	0	100	Minority	316	571	439.851	54.8447	443
28	13417183	B1	44	3.27938	50	2	0	98	0	2	98	Minority	412	579	492.492	34.222	493
29	40793073	B2	134	3.28487	50	2	0	98	0	2	98	Minority	260	597	396.57	84.846	373
30	5695233	B3	19	3.33612	50	2	0	98	0	2	98	Minority	369	579	460.321	55.4612	462
31	3823	B3	0	0	50	2	0	98	0	2	98	Minority	362	363	362.5	0.5	362
32	6345000	D1	161	25.3743	11	96	2	0	0	96	2	Majority	66	159	103.344	22.8994	100
33	7731250	D1	489	63.2498	40	20	0	80	0	20	80	Mixed	62	153	93.2643	20.0898	90
34	16343551	D1	313	19.1513	26	100	0	0	0	100	0	Majority	56	171	98.2674	27.4633	95
35	5016449	A1	96	19.137	26	100	0	0	0	100	0	Majority	55	171	112.337	23.6656	114
36	9621948	D1	88	9.14576	35	100	0	0	0	100	0	Majority	64	191	131.863	32.9374	139
38	1456712	A1	13	8.92421	35	100	0	0	0	100	0	Majority	130	182	153.557	11.8776	152
39	9340	D1	0	0	18	100	0	0	0	100	0	Majority	228	232	229.75	1.47902	229
40	617446	D1	4	6.4783	18	100	0	0	0	100	0	Majority	184	219	201.524	7.55787	202
41	17293044	D1	99	5.72485	18	100	0	0	0	100	0	Majority	116	251	181.701	31.2314	182
42	7606985	A1	43	5.6527	18	100	0	0	0	100	0	Majority	158	287	237.128	28.4323	240
43	4888185	A1	28	5.7281	18	100	0	0	0	100	0	Majority	116	186	153.31	14.3729	154
44	23146393	D1	187	8.07901	51	100	0	0	0	100	0	Majority	65	235	152.549	39.1444	153
45	2149077	D1	18	8.37569	51	100	0	0	0	100	0	Majority	102	168	124.42	16.2171	119
46	136814	D1	1	7.30919	51	100	0	0	0	100	0	Majority	99	107	103.037	2.06346	103
47	510790	D1	4	7.83101	51	100	0	0	0	100	0	Majority	102	131	110.184	6.443	108
48	30497923	A1	246	8.06612	51	100	0	0	0	100	0	Majority	52	238	120.559	42.3258	111
49	48745	A1	0	0	51	100	0	0	0	100	0	Majority	224	232	227.765	2.36468	228
50	143842	A1	1	6.95207	51	100	0	0	0	100	0	Majority	208	225	215.456	3.84375	215
51	6533171	B1	24	3.67356	58	0	0	100	0	0	100	Minority	481	600	538.57	26.426	536
52	7806099	B2	28	3.58694	58	0	0	100	0	0	100	Minority	398	516	467.783	27.6889	472
53	15058934	B2	54	3.58591	58	0	0	100	0	0	100	Minority	275	407	336.346	26.5703	334
54	8924595	B1	32	3.5856	58	0	0	100	0	0	100	Minority	333	505	397.626	39.3043	389
55	1199314	B1	4	3.33524	58	0	0	100	0	0	100	Minority	359	427	392.299	17.4119	394
56	17409632	B1	63	3.61869	58	0	0	100	0	0	100	Minority	604	833	712.54	52.3624	712
57	2554826	B3	9	3.52274	58	0	0	100	0	0	100	Minority	454	606	544.797	39.1185	550
58	20990480	B3	76	3.62069	58	0	0	100	0	0	100	Minority	312	441	361.655	28.8373	357
59	15853705	A1	57	3.59537	58	0	0	100	0	0	100	Minority	387	657	514.772	62.3526	514
60	2280878	B1	18	7.8917	60	0	0	100	0	0	100	Minority	434	516	485.045	18.5262	487
61	18304361	B2	142	7.75771	60	0	0	100	0	0	100	Minority	338	500	416.682	38.3344	416
62	3582260	B3	28	7.81629	60	0	0	100	0	0	100	Minority	343	456	390.537	27.3369	386
63	16703571	D1	118	7.06436	42	98	0	0	0	98	0	Majority	42	149	80.5079	25.196	75
64	9764614	A1	69	7.06633	42	98	0	0	0	98	0	Majority	51	140	90.2781	20.9219	91
65	625565	A1	4	6.39422	42	98	0	0	0	98	0	Majority	137	180	153.943	11.0646	151
66	76187	B2	0	0	48	0	0	100	0	0	100	Minority	409	448	432.167	10.8323	435
67	2698506	B1	13	4.81748	48	0	0	100	0	0	100	Minority	391	527	458.84	37.3547	453
68	9581560	B1	46	4.80089	48	0	0	100	0	0	100	Minority	623	886	779.168	53.9239	782
69	22060835	B3	105	4.75957	48	0	0	100	0	0	100	Minority	348	600	456.101	54.8698	457
70	17526524	A1	84	4.79274	48	0	0	100	0	0	100	Minority	405	750	595.333	81.3814	595
71	22031192	B2	109	4.94753	54	0	0	100	0	0	100	Minority	181	353	258.726	34.8561	256
72	161259	B1	1	6.2012	54	0	0	100	0	0	100	Minority	189	213	199.06	6.13013	199
73	393799	B1	2	5.07873	54	0	0	100	0	0	100	Minority	285	325	307.854	7.85766	309
74	31525	B1	0	0	56	0	0	0	98	0	98	Minority	324	340	332.917	5.1065	332
75	42150396	B1	172	4.08063	56	0	0	0	98	0	98	Minority	213	419	308.597	50.0033	308
76	13765079	A1	56	4.06827	56	0	0	0	98	0	98	Minority	189	352	252.465	43.1324	241
77	120430	D1	1	8.30358	36	0	2	0	98	0	100	Minority	109	135	118.938	7.67954	117
78	20487070	A1	205	10.0063	36	0	2	0	98	0	100	Minority	111	226	168.196	26.1794	171
79	13090	D1	0	0	36	0	0	100	0	0	100	Minority	218	226	222	2.59808	221
80	1880294	D1	45	23.9324	36	0	0	100	0	0	100	Minority	148	200	171	11.7423	170
81	1175199	B2	28	23.8258	36	0	0	100	0	0	100	Minority	191	262	218.126	16.03	215
82	11180167	A1	265	23.7027	36	0	0	100	0	0	100	Minority	148	281	219.938	32.1047	223
83	12865228	D1	91	7.07333	36	0	0	100	0	0	100	Minority	110	190	143.269	16.3374	142
84	5757914	B2	41	7.12063	36	0	0	100	0	0	100	Minority	148	246	191.584	22.0778	190
85	1234422	B1	9	7.29086	36	0	0	100	0	0	100	Minority	142	192	167.593	12.1136	169
86	11128686	A1	78	7.00891	36	0	0	100	0	0	100	Minority	101	195	146.183	19.6153	146
87	30659287	D1	769	25.0821	30	98	0	2	0	98	2	Majority	36	140	73.0595	24.0782	68
88	1937049	A1	49	25.2962	30	98	0	2	0	98	2	Majority	51	125	87.7769	18.6594	89
89	3387413	A1	85	25.0929	30	98	0	2	0	98	2	Majority	98	193	137.931	20.4251	135
90	4632771	D1	64	13.8146	51	0	0	100	0	0	100	Minority	125	231	175.436	23.1578	175
91	39544729	A1	545	13.7819	51	0	0	100	0	0	100	Minority	75	256	141.457	36.5452	137
92	456864	B2	4	8.75534	52	0	0	100	0	0	100	Minority	219	280	251.358	14.0353	251
93	7883337	B1	68	8.62579	52	0	0	100	0	0	100	Minority	172	305	239.344	27.6717	241
94	7039799	A1	61	8.66502	52	0	0	100	0	0	100	Minority	171	254	207.015	17.6976	206
95	283750	D1	394	1388.55	33	100	0	0	0	100	0	Majority	39	56	45.386	2.89436	45
96	26308363	B1	204	7.75419	34	0	0	0	100	0	100	Minority	356	480	420.38	25.9662	420
97	10470343	A1	81	7.73614	34	0	0	0	100	0	100	Minority	323	415	364.432	17.5452	364
98	3855893	D1	21	5.44621	45	0	0	100	0	0	100	Minority	59	111	84.8842	10.8423	84
99	2464066	B1	13	5.27583	45	0	0	100	0	0	100	Minority	213	290	246.956	18.0349	246
100	181916	B1	1	5.49704	45	0	0	100	0	0	100	Minority	171	204	188.722	8.74519	190
101	26810625	A1	146	5.4456	45	0	0	100	0	0	100	Minority	90	262	163.677	36.0321	162
102	6547286	D1	793	121.119	28	86	0	14	0	86	14	Mixed	33	111	63.3164	21.5574	59
103	26464	A1	3	113.362	28	86	0	14	0	86	14	Mixed	101	104	102.556	1.06574	103
104	1633318	B2	8	4.89801	54	0	0	100	0	0	100	Minority	329	391	358.982	11.6273	359
105	22528488	B1	110	4.88271	54	0	0	100	0	0	100	Minority	224	461	328.718	55.1152	328
106	14828195	A1	72	4.85561	54	0	0	100	0	0	100	Minority	198	345	277.059	31.1619	280
107	19522626	D1	172	8.81029	36	94	0	6	0	94	6	Majority	28	132	63.6237	20.8919	62
108	3010154	B1	27	8.96964	36	94	0	6	0	94	6	Majority	80	162	115.607	16.9407	114
109	150149	B1	1	6.66005	36	94	0	6	0	94	6	Majority	44	65	54.7541	5.06242	56
110	5518	B1	0	0	36	94	0	6	0	94	6	Majority	88	91	89.5	1.5	88
111	3301288	B1	29	8.78445	36	94	0	6	0	94	6	Majority	91	182	131.941	22.97	130
112	6488547	A1	57	8.78471	36	94	0	6	0	94	6	Majority	72	186	129.948	23.2526	131
113	5505468	A1	49	8.90024	36	94	0	6	0	94	6	Majority	45	166	101.722	24.6474	101
114	462362	B1	4	8.65123	60	0	0	100	0	0	100	Minority	156	182	167.935	6.03094	168
115	30750138	A1	298	9.69101	60	0	0	100	0	0	100	Minority	137	304	206.454	34.1013	202
116	605107	B2	1	1.6526	57	0	0	100	0	0	100	Minority	386	432	411.02	10.4883	411
117	50038925	B1	83	1.65871	57	0	0	100	0	0	100	Minority	366	618	492.821	50.9086	497
118	11483709	B1	19	1.65452	57	0	0	100	0	0	100	Minority	657	846	775.894	37.8585	780
119	8908471	B3	15	1.68379	57	0	0	100	0	0	100	Minority	400	498	445.302	18.4845	445
120	53815932	A1	90	1.67237	57	0	0	100	0	0	100	Minority	500	869	679.467	80.5571	673
121	122856	A1	0	0	57	0	0	100	0	0	100	Minority	490	529	511.711	8.891	513
122	6625023	B1	29	4.37734	39	2	0	98	0	2	98	Minority	266	417	355.063	31.877	358
123	21801533	B1	97	4.44923	39	2	0	98	0	2	98	Minority	153	281	216.288	22.428	218
124	32875944	A1	146	4.44094	39	2	0	98	0	2	98	Minority	174	367	280.991	37.2185	280
125	22425138	B1	149	6.64433	28	0	0	2	98	0	100	Minority	344	453	390.329	20.8444	388
126	14516694	A1	96	6.61308	28	0	0	2	98	0	100	Minority	330	520	436.808	46.8462	446
127	4150484	B1	20	4.81872	48	0	0	100	0	0	100	Minority	108	203	149.306	21.2901	148
128	64134516	A1	305	4.75563	48	0	0	100	0	0	100	Minority	125	366	253.075	47.877	262
129	2857868	B1	26	9.09769	58	0	0	100	0	0	100	Minority	348	485	411.786	33.0145	411
132	153565	B1	1	6.5119	58	0	0	100	0	0	100	Minority	400	446	429.048	12.7778	433
133	50458994	A1	455	9.01722	58	0	0	100	0	0	100	Minority	300	534	401.998	47.08	399
134	1097809	D1	22	20.0399	65	0	0	100	0	0	100	Minority	27	97	54.5811	17.234	55
135	12968558	B1	255	19.6629	65	0	0	100	0	0	100	Minority	24	160	79.0354	30.9342	78
136	30909	B1	1	32.353	65	0	0	100	0	0	100	Minority	96	103	100.077	1.6853	100
137	16474	A1	0	0	65	0	0	100	0	0	100	Minority	67	79	71.75	3.86491	70
138	12981250	A1	278	21.4155	38	0	0	0	100	0	100	Minority	262	370	312.008	25.0444	309
139	11139544	B1	216	19.3904	61	0	0	100	0	0	100	Minority	22	160	78.2902	31.5005	76
140	481970	B1	9	18.6734	61	0	0	100	0	0	100	Minority	91	124	104.445	7.53393	103
141	515540	D1	10	19.3971	61	0	0	100	0	0	100	Minority	28	104	78.6735	20.3235	85
142	126269	A1	2	15.8392	61	0	0	100	0	0	100	Minority	128	154	140.25	7.099	139
144	13100018	B1	135	10.3053	54	0	0	100	0	0	100	Minority	506	605	550.145	17.1579	550
145	4397981	B1	45	10.232	54	0	0	100	0	0	100	Minority	443	533	494.476	19.174	495
147	11680262	A1	120	10.2737	54	0	0	100	0	0	100	Minority	446	548	499.161	19.2717	500
148	12719345	B1	48	3.77378	31	28	0	70	4	28	74	Mixed	258	457	354.972	41.5517	353
149	28197749	A1	107	3.79463	31	28	0	70	4	28	74	Mixed	303	507	388.797	53.78	383
150	1149067	B1	7	6.0919	38	0	0	100	0	0	100	Minority	66	101	84.7699	7.55316	85
151	8889835	B1	52	5.84938	38	0	0	100	0	0	100	Minority	67	194	122.405	27.9148	123
153	1977461	D1	12	6.06839	38	0	0	100	0	0	100	Minority	52	91	70.7735	8.08807	70
154	2896135	D1	17	5.86989	38	0	0	100	0	0	100	Minority	99	201	159.588	22.5179	161
155	11800004	B1	56	4.74576	50	0	0	0	100	0	100	Minority	143	331	234	40.695	234
156	30004996	A1	141	4.69922	50	0	0	0	100	0	100	Minority	142	331	237.531	42.115	243
157	74139195	B1	195	2.63019	19	0	0	0	100	0	100	Minority	788	1241	994.402	111.926	982
158	89975742	A1	237	2.63404	19	0	0	0	100	0	100	Minority	825	1244	1007.93	95.3357	998
159	106723	B1	3	28.1102	39	46	0	54	0	46	54	Mixed	22	65	48.0638	12.86	53
160	474209	B1	16	33.7404	39	46	0	54	0	46	54	Mixed	72	100	82.6596	6.37574	82
161	24328	B1	1	41.1049	39	46	0	54	0	46	54	Mixed	83	93	87.3333	2.80872	86
162	11860346	D1	391	32.967	39	46	0	54	0	46	54	Mixed	15	100	49.9324	17.9417	50
163	2006773	D1	66	32.8886	39	46	0	54	0	46	54	Mixed	80	177	125.502	26.13	123
164	487621	A1	16	32.8124	39	46	0	54	0	46	54	Mixed	65	102	79.067	8.72079	77
165	10501	B1	0	0	53	0	0	100	0	0	100	Minority	155	159	156	1.41421	155
166	26997	B1	1	37.0412	53	0	0	100	0	0	100	Minority	112	126	120.3	4.40568	120
167	2369752	D1	38	16.0354	53	0	0	100	0	0	100	Minority	56	120	92.12	13.7946	93
168	15444000	A1	246	15.9285	53	0	0	100	0	0	100	Minority	65	250	151.762	44.4526	148
169	9681079	B1	53	5.4746	53	0	0	100	0	0	100	Minority	544	665	602.524	26.6929	602
170	23216	B1	0	0	53	0	0	100	0	0	100	Minority	459	468	462.818	2.47967	463
171	43270705	A1	236	5.45404	53	0	0	100	0	0	100	Minority	449	885	664.703	109.334	659
172	11234800	B1	292	25.9907	35	100	0	0	0	100	0	Majority	132	250	191.788	23.5567	189
173	5323	D1	0	0	35	100	0	0	0	100	0	Majority	200	202	201	1	200
174	14289520	D1	371	25.9631	35	100	0	0	0	100	0	Majority	88	226	153.969	30.6905	152
175	5631606	A1	146	25.9251	35	100	0	0	0	100	0	Majority	112	236	161.167	24.164	158
176	469516	B1	5	10.6493	42	0	0	100	0	0	100	Minority	370	400	383.005	7.10446	382
177	28135484	A1	291	10.3428	42	0	0	100	0	0	100	Minority	277	405	342.179	26.9553	342
178	95928951	B1	122	1.27177	37	0	0	0	100	0	100	Minority	1109	1630	1350.73	112.973	1337
179	47334977	A1	60	1.26756	37	0	0	0	100	0	100	Minority	1102	1691	1336.08	149.883	1303
180	2667199	D1	84	31.4937	26	98	2	0	0	98	2	Majority	14	86	48.2607	18.2817	47
181	1615301	A1	51	31.5731	26	98	2	0	0	98	2	Majority	29	105	67.1468	20.0618	68
182	22724622	B1	185	8.14095	49	0	0	100	0	0	100	Minority	295	494	387.06	41.5595	387
183	2728794	C1	22	8.06217	49	0	0	100	0	0	100	Minority	255	343	298.082	21.7225	297
184	7155334	A1	58	8.10584	49	0	0	100	0	0	100	Minority	247	408	326.59	46.868	314
185	2822730	D1	32	11.3365	39	0	0	100	0	0	100	Minority	13	96	50.0828	21.3439	50
186	4037758	D1	46	11.3925	39	0	0	100	0	0	100	Minority	50	161	97.8438	22.9031	98
187	3850637	D1	44	11.4267	39	0	0	100	0	0	100	Minority	7	114	52.4813	28.0868	51
188	5347625	A1	61	11.4069	39	0	0	100	0	0	100	Minority	9	106	44.9301	21.9739	42
189	60881	D1	1	16.4255	47	0	0	100	0	0	100	Minority	107	123	115	4.11861	115
190	19552869	A1	169	8.64323	47	0	0	100	0	0	100	Minority	94	287	180.193	43.743	177
191	9332605	D1	96	10.2865	45	0	0	100	0	0	100	Minority	80	196	127.775	27.6483	124
192	9019712	D1	93	10.3108	45	0	0	100	0	0	100	Minority	29	111	66.6289	18.6228	67
193	865182	A1	9	10.4024	45	0	0	100	0	0	100	Minority	59	103	80.5313	9.76684	81
194	4936368	B1	17	3.44383	43	0	0	98	0	0	98	Minority	343	474	413.5	30.0354	414
195	67153632	A1	225	3.35053	43	0	0	98	0	0	98	Minority	341	868	559.811	117.397	538
196	33507500	A1	306	9.13228	47	0	0	100	0	0	100	Minority	92	309	195.984	48.309	187
197	47206	D1	0	0	45	0	0	2	98	0	100	Minority	103	111	106.474	2.41418	106
198	548232	B1	5	9.12023	45	0	0	2	98	0	100	Minority	135	170	150.335	8.4589	150
199	2580546	A3	22	8.52533	45	0	0	2	98	0	100	Minority	55	124	84.0525	15.0042	82
200	3728289	D1	32	8.58303	45	0	0	2	98	0	100	Minority	11	87	39.5815	19.4009	36
201	432162	D1	4	9.25579	45	0	0	2	98	0	100	Minority	66	94	76.5349	5.31058	76
202	235718	D1	2	8.48471	45	0	0	2	98	0	100	Minority	65	88	74.1444	7.75251	71
203	20802846	A1	180	8.65266	45	0	0	2	98	0	100	Minority	13	167	85.7484	36.5534	84
204	7144383	D1	124	17.3563	36	0	0	100	0	0	100	Minority	110	198	148.398	18.2664	147
205	3378318	C1	58	17.1683	36	0	0	100	0	0	100	Minority	143	215	181.529	15.6937	182
206	15477	C1	0	0	36	0	0	100	0	0	100	Minority	174	179	176.429	1.59079	176
207	14761360	C1	255	17.2748	36	0	0	100	0	0	100	Minority	138	256	184.727	25.7872	183
209	20459816	C1	136	6.64718	17	0	100	0	0	0	100	Minority	260	497	375.886	58.0499	375
210	3913934	A1	26	6.64293	17	0	100	0	0	0	100	Minority	364	525	456.739	43.9627	470
211	1346250	D1	238	176.787	45	0	0	98	0	0	98	Minority	16	73	39.8887	12.7831	41
212	3021143	A2	109	36.0791	35	100	0	0	0	100	0	Majority	14	73	39.7696	13.7628	39
213	58783	C1	2	34.0234	35	100	0	0	0	100	0	Majority	69	82	74.8462	3.81991	74
214	616324	A1	22	35.6955	35	100	0	0	0	100	0	Majority	51	95	67.8967	9.76763	67
215	1477527	B1	13	8.79849	45	4	96	0	0	4	96	Minority	126	218	164.643	22.8839	161
216	5526747	D1	47	8.5041	45	4	96	0	0	4	96	Minority	1	116	33.9279	23.1633	32
217	2926629	C2	25	8.54225	45	4	96	0	0	4	96	Minority	54	136	87.4897	19.3156	86
218	13795439	C1	118	8.55355	45	4	96	0	0	4	96	Minority	2	217	72.703	51.9465	62
219	348658	C1	3	8.60442	45	4	96	0	0	4	96	Minority	105	136	122.739	6.32683	123
220	24973750	C1	199	7.96837	41	2	0	98	0	2	98	Minority	124	310	229.89	40.9083	234
221	12558	B1	0	0	25	100	0	0	0	100	0	Majority	71	75	73	1.41421	73
222	5393658	A2	174	32.2601	25	100	0	0	0	100	0	Majority	8	77	28.0663	15.7757	24
223	443677	D1	14	31.5545	25	100	0	0	0	100	0	Majority	7	42	19.6221	9.91195	18
224	2468857	C1	80	32.4037	25	100	0	0	0	100	0	Majority	9	105	61.0263	23.0592	61
226	4060	C1	0	0	32	6	84	10	0	6	94	Minority	126	132	128.75	2.16506	128
227	914	C1	0	0	32	6	84	10	0	6	94	Minority	121	121	121	0	121
228	2830923	A1	69	24.3737	32	6	84	10	0	6	94	Minority	70	136	105.441	14.3666	106
229	39840	A1	1	25.1004	32	6	84	10	0	6	94	Minority	113	119	115.667	1.73205	116
230	10773497	A1	261	24.2261	32	6	84	10	0	6	94	Minority	63	165	107.2	23.9307	110
231	572638	D1	33	57.628	64	0	0	92	8	0	100	Minority	34	110	77.3363	17.8876	80
232	3232362	A1	188	58.1618	64	0	0	92	8	0	100	Minority	24	146	89.9985	33.2802	93
233	52732562	B1	215	4.07718	67	0	0	0	100	0	100	Minority	234	661	440.958	91.3344	452
234	19835732	C1	81	4.08354	67	0	0	0	100	0	100	Minority	223	478	337.27	62.6287	337
235	2589214	C1	11	4.24839	67	0	0	0	100	0	100	Minority	329	434	391.688	22.9129	392
236	3925	D2	0	0	53	2	0	98	0	2	98	Minority	192	194	193	1	192
238	765457	D2	4	5.22564	53	2	0	98	0	2	98	Minority	142	187	163.779	11.2572	165
239	19016099	C1	100	5.2587	53	2	0	98	0	2	98	Minority	146	311	232.017	33.0613	231
240	5303711	C2	62	11.6899	48	2	98	0	0	2	98	Minority	13	90	46.7252	18.5361	47
241	8883	C1	0	0	48	2	98	0	0	2	98	Minority	74	77	75.6667	1.24722	76
242	87246	C1	1	11.4618	48	2	98	0	0	2	98	Minority	82	97	87.4688	4.00768	86
243	9035586	C2	106	11.7314	48	2	98	0	0	2	98	Minority	17	150	77.4499	34.0809	81
244	15529574	A1	183	11.784	48	2	98	0	0	2	98	Minority	12	142	59.6709	28.6578	58
245	8353259	D1	133	15.9219	27	0	0	100	0	0	100	Minority	25	158	76.2383	31.0858	74
246	2698374	B1	43	15.9355	27	0	0	100	0	0	100	Minority	120	195	153.255	18.4358	148
247	4590866	A1	73	15.9011	27	0	0	100	0	0	100	Minority	88	189	127.313	20.9036	124
248	4221872	C2	159	37.661	45	0	98	2	0	0	100	Minority	46	148	95.8744	21.8351	97
249	13405785	C3	80	5.96757	55	0	0	0	100	0	100	Minority	441	609	514.604	38.7394	510
250	4983563	C1	30	6.01979	55	0	0	0	100	0	100	Minority	453	620	537.084	38.3397	541
251	1509323	D1	6	3.97529	59	0	100	0	0	0	100	Minority	266	337	299.477	17.6251	301
252	35436927	C1	135	3.80959	59	0	100	0	0	0	100	Minority	243	463	349.243	49.4529	346
253	898189	D1	6	6.68011	39	0	0	98	0	0	98	Minority	47	105	67.5056	14.1309	65
254	11066912	C1	77	6.95768	39	0	0	98	0	0	98	Minority	55	162	107.903	23.8987	109
255	10886149	A1	76	6.98135	39	0	0	98	0	0	98	Minority	127	246	183.335	26.974	182
256	12437657	D1	682	54.8335	40	0	26	0	74	0	100	Minority	9	121	49.605	27.6648	44
257	3204843	C1	176	54.9169	40	0	26	0	74	0	100	Minority	99	150	125.505	11.9574	125
258	52520	D2	1	19.0404	37	100	0	0	0	100	0	Majority	101	112	107.96	3.0787	109
259	67915	C2	2	29.4486	37	100	0	0	0	100	0	Majority	101	116	110.308	3.94938	110
260	349057	C2	9	25.7838	37	100	0	0	0	100	0	Majority	56	98	73.7622	11.8917	73
261	18108008	D1	493	27.2255	37	100	0	0	0	100	0	Majority	58	209	132.968	30.9884	135
262	1150109	D1	12	10.4338	53	62	38	0	0	62	38	Mixed	121	160	140.142	12.0206	140
263	44556853	C1	471	10.5708	53	62	38	0	0	62	38	Mixed	122	298	191.607	39.7153	189
264	2366788	A1	25	10.5628	53	62	38	0	0	62	38	Mixed	196	291	246.122	22.6737	249
266	4971028	D2	247	49.6879	40	100	0	0	0	100	0	Majority	170	249	206.827	17.0359	206
267	50402	C2	1	19.8405	54	0	100	0	0	0	100	Minority	234	249	241.8	4.19047	241
268	262999	D3	7	26.6161	54	0	100	0	0	0	100	Minority	275	300	290.547	6.01434	291
269	6369099	D2	173	27.1624	54	0	100	0	0	0	100	Minority	181	303	234.98	30.4217	231
270	198013	B1	16	80.8028	20	88	4	8	0	88	12	Mixed	247	272	259.09	6.83353	259
271	4701077	D1	377	80.1944	20	88	4	8	0	88	12	Mixed	11	122	60.3325	29.1319	61
272	6926380	C1	555	80.1284	20	88	4	8	0	88	12	Mixed	78	253	149.511	41.3237	145
273	1027029	A1	82	79.8419	20	88	4	8	0	88	12	Mixed	178	266	228.865	20.8377	233
274	17206489	C1	62	3.60329	76	0	100	0	0	0	100	Minority	77	268	165.446	45.6814	163
275	54839761	A1	199	3.62875	76	0	100	0	0	0	100	Minority	171	478	327.189	64.6944	324
276	903551	D1	81	89.6463	58	8	66	0	22	8	88	Minority	123	168	141.589	10.553	140
277	112634	D3	10	88.7831	58	8	66	0	22	8	88	Minority	126	141	134.783	4.33345	135
278	5652565	C1	504	89.1631	58	8	66	0	22	8	88	Minority	123	234	171.46	25.5394	168
279	14097475	D1	148	10.4983	40	96	4	0	0	96	4	Majority	230	423	308.351	38.1705	304
280	200000	C1	2	10	40	96	4	0	0	96	4	Majority	368	428	391.463	16.7231	388
281	1319973	C1	14	10.6063	40	96	4	0	0	96	4	Majority	228	265	251.037	6.48915	252
282	970887	D1	184	189.517	35	2	98	0	0	2	98	Minority	10	61	31.1624	13.4171	30
283	744113	D2	141	189.487	35	2	98	0	0	2	98	Minority	9	38	16.7085	6.54552	15
284	6883918	C1	89	12.9287	46	2	0	98	0	2	98	Minority	16	124	56.8066	23.5838	58
285	2524180	C1	15	5.94252	48	44	0	0	56	44	56	Mixed	246	312	283.199	14.7359	286
286	5223381	C3	32	6.1263	48	44	0	0	56	44	56	Mixed	251	345	294.139	20.5524	297
287	33230815	C1	203	6.10879	48	44	0	0	56	44	56	Mixed	268	528	366.972	49.4417	364
288	14153445	C1	86	6.07626	48	44	0	0	56	44	56	Mixed	513	640	578.349	26.9965	578
289	14653955	A1	89	6.07345	48	44	0	0	56	44	56	Mixed	402	541	474.67	31.0234	476
290	6492500	D1	200	30.8048	51	14	86	0	0	14	86	Mixed	113	209	154.989	23.3465	152
291	972219	D2	257	264.344	32	6	78	0	16	6	94	Minority	19	81	48.9253	14.1021	45
292	3225797	C1	853	264.431	32	6	78	0	16	6	94	Minority	60	121	90.5571	14.0104	90
293	409886	C2	108	263.488	32	6	78	0	16	6	94	Minority	54	93	70.0843	8.81839	70
294	4775848	D3	1263	264.456	32	6	78	0	16	6	94	Minority	16	74	33.4955	14.6151	28
295	12245	C2	0	0	73	0	100	0	0	0	100	Minority	174	176	175	0.894427	175
296	47403	C2	1	21.0957	73	0	100	0	0	0	100	Minority	191	197	193.333	1.69967	193
297	25882852	C3	493	19.0474	73	0	100	0	0	0	100	Minority	164	340	245.023	34.7118	242
298	10622982	D1	56	5.27159	51	2	0	2	98	2	100	Minority	193	421	301.446	57.288	300
299	3376731	C1	18	5.3306	51	2	0	2	98	2	100	Minority	414	580	489.258	42.4895	481
300	82117	C1	0	0	51	2	0	2	98	2	100	Minority	550	562	555.286	2.943	555
301	4458471	C1	24	5.38301	51	2	0	2	98	2	100	Minority	125	232	181.603	25.6122	185
302	28681	C1	0	0	51	2	0	2	98	2	100	Minority	137	144	140.818	2.03685	141
225	2721	C1	0	0	32	6	84	10	0	6	94	Minority	130	132	131	1	130
237	2019	D2	0	0	53	2	0	98	0	2	98	Minority	178	178	178	0	178
303	26815590	D1	140	5.22084	51	2	0	2	98	2	100	Minority	124	341	229.845	50.2393	233
304	6559237	C1	34	5.18353	51	2	0	2	98	2	100	Minority	249	433	347.874	41.4401	348
305	28694940	A1	150	5.2274	51	2	0	2	98	2	100	Minority	204	557	413.147	74.7157	426
306	1216962	D1	46	37.799	46	0	2	0	98	0	100	Minority	27	98	66.7419	17.9237	70
307	42572554	C1	261	6.13071	61	0	100	0	0	0	100	Minority	257	420	344.412	28.1781	347
308	1059690	D2	169	159.481	21	100	0	0	0	100	0	Majority	10	50	21.9859	11.1235	18
309	37335	D1	6	160.707	21	100	0	0	0	100	0	Majority	47	55	51.25	2.19374	51
310	381724	D1	61	159.801	21	100	0	0	0	100	0	Majority	11	50	28.7625	8.9495	29
311	3789401	D2	127	33.5145	19	100	0	0	0	100	0	Majority	42	101	65.9807	13.5548	64
312	450949	D1	15	33.2632	19	100	0	0	0	100	0	Majority	39	62	47.4346	5.54701	46
313	124957	D1	4	32.011	19	100	0	0	0	100	0	Majority	48	68	58.0385	5.40641	58
314	205943	D1	7	33.99	19	100	0	0	0	100	0	Majority	100	136	112.671	10.1116	109
315	11599140	C2	137	11.8112	58	0	100	0	0	0	100	Minority	159	273	209.634	24.8186	212
316	33340860	C1	394	11.8173	58	0	100	0	0	0	100	Minority	109	321	233.574	52.4259	248
317	5748025	D2	311	54.1055	30	56	20	0	26	56	46	Mixed	7	46	18.9874	8.57777	17
318	5664760	D1	306	54.0182	30	56	20	0	26	56	46	Mixed	18	104	49.9228	15.6354	48
319	286659	D1	15	52.327	30	56	20	0	26	56	46	Mixed	32	66	47.8142	8.15399	47
320	15556	D1	1	64.2839	30	56	20	0	26	56	46	Mixed	23	33	27.5714	3.28882	27
321	229121	C2	6	26.187	62	0	100	0	0	0	100	Minority	137	155	146.277	4.41324	147
322	13439629	C1	337	25.0751	62	0	100	0	0	0	100	Minority	54	155	102.493	25.4692	102
323	10840529	D2	74	6.82624	31	100	0	0	0	100	0	Majority	13	116	39.6839	22.7905	33
324	6693888	B1	46	6.87194	31	100	0	0	0	100	0	Majority	316	468	387.745	36.4331	386
325	11641232	C2	80	6.87212	31	100	0	0	0	100	0	Majority	12	138	70.6069	33.4806	70
326	615227	C3	5	8.12708	45	0	100	0	0	0	100	Minority	254	301	273.297	9.67504	272
327	34856023	C1	268	7.68877	45	0	100	0	0	0	100	Minority	257	497	376.71	54.9398	379
328	11378750	C1	257	22.586	19	100	0	0	0	100	0	Majority	537	677	612.279	33.2878	617
329	13136250	C1	143	10.8859	51	0	100	0	0	0	100	Minority	643	763	705.982	25.376	707
330	1111625	D1	31	27.8871	50	0	0	0	100	0	100	Minority	127	170	147.936	10.1954	147
331	23234503	C1	657	28.2769	50	0	0	0	100	0	100	Minority	44	192	116.95	30.9968	117
332	4414600	D1	125	28.3151	50	0	0	0	100	0	100	Minority	37	106	66.3925	15.3779	68
333	1317743	D2	37	28.0783	50	0	0	0	100	0	100	Minority	58	86	72.3717	5.84078	72
334	317780	A1	9	28.3215	50	0	0	0	100	0	100	Minority	89	111	103.088	4.99923	104
335	5284681	C3	90	17.0304	32	88	12	0	0	88	12	Mixed	137	225	181.625	21.5564	182
336	12632819	C1	215	17.0192	32	88	12	0	0	88	12	Mixed	98	246	158.692	29.1124	156
337	2721250	D1	356	130.822	50	100	0	0	0	100	0	Majority	70	147	105.177	19.0386	108
338	1291250	D2	3242	2510.75	23	74	2	0	24	74	26	Mixed	1	25	6.69231	4.83393	5
341	1000246	C1	191	190.953	43	2	0	0	98	2	98	Minority	59	140	97.6995	20.2387	99
342	3695855	D2	705	190.754	43	2	0	0	98	2	98	Minority	25	72	39.5479	10.6021	37
343	9322443	B1	43	4.61252	43	0	0	0	100	0	100	Minority	159	340	245.126	41.4723	243
344	22067077	A3	101	4.57695	43	0	0	0	100	0	100	Minority	159	324	227.794	38.7667	224
345	2738872	B3	13	4.74648	43	0	0	0	100	0	100	Minority	178	249	209.572	16.2813	206
346	2959108	A1	14	4.73116	43	0	0	0	100	0	100	Minority	136	271	210.834	35.2709	219
347	18273158	B1	47	2.57208	53	0	0	100	0	0	100	Minority	282	400	326.871	21.7076	324
348	3752120	C1	9	2.39864	53	0	0	100	0	0	100	Minority	251	337	286.892	16.9123	286
349	325598	C1	1	3.07127	53	0	0	100	0	0	100	Minority	239	283	265.259	9.77825	264
350	90480	B1	0	0	53	0	0	100	0	0	100	Minority	382	417	397.5	10.1171	395
351	29704	B1	0	0	53	0	0	100	0	0	100	Minority	420	424	422.4	1.42829	422
352	58927690	A1	151	2.56246	53	0	0	100	0	0	100	Minority	202	502	330.319	60.2492	328
353	1478723	B1	10	6.76259	47	0	0	0	100	0	100	Minority	293	370	342.217	18.3264	345
354	12130075	A3	83	6.8425	47	0	0	0	100	0	100	Minority	251	375	322.044	25.3739	324
355	29151017	B3	199	6.82652	47	0	0	0	100	0	100	Minority	221	452	340.805	51.57	341
356	14460288	D1	123	8.50605	41	0	0	0	100	0	100	Minority	2	135	51.5011	31.7225	48
357	4524712	A1	39	8.61933	41	0	0	0	100	0	100	Minority	75	171	120.984	22.9278	123
358	11593316	D1	672	57.9644	36	100	0	0	0	100	0	Majority	0	73	25.3766	15.1089	24
359	86684	A1	5	57.6808	36	100	0	0	0	100	0	Majority	50	65	55.8049	3.76906	56
360	2838750	D1	554	195.156	29	54	2	44	0	54	46	Mixed	17	113	61.3213	20.9954	60
361	12861052	C1	114	8.86397	49	0	0	100	0	0	100	Minority	164	285	232.874	21.7841	234
362	10306625	D1	91	8.82927	49	0	0	100	0	0	100	Minority	153	259	200.731	21.3364	201
363	8784034	A1	78	8.87975	49	0	0	100	0	0	100	Minority	169	294	234.058	28.5386	238
365	2704433	A1	24	8.87432	49	0	0	100	0	0	100	Minority	185	237	208.899	9.66707	208
366	11590820	A3	177	15.2707	23	100	0	0	0	100	0	Majority	98	185	145.679	16.0757	147
367	14735154	D1	225	15.2696	23	100	0	0	0	100	0	Majority	68	192	117.569	24.4679	116
368	5460750	B3	83	15.1994	23	100	0	0	0	100	0	Majority	152	207	177.183	12.3198	177
369	255198	A1	3	11.7556	23	100	0	0	0	100	0	Majority	122	155	136.118	8.89403	135
370	37981	A1	1	26.329	23	100	0	0	0	100	0	Majority	81	86	83.6111	1.29696	83
372	343750	D1	571	1661.09	36	60	0	40	0	60	40	Mixed	8	36	20.3869	7.19311	20
373	26905509	D1	370	13.7518	32	96	0	4	0	96	4	Majority	0	116	36.2579	25.2591	31
374	25608241	A1	353	13.7846	32	96	0	4	0	96	4	Majority	15	212	103.268	45.9841	104
375	5601250	D1	264	47.1323	28	66	4	30	0	66	34	Mixed	1	103	51.7924	27.4327	56
376	2225000	D1	832	373.933	27	100	0	0	0	100	0	Majority	5	69	27.7868	13.5826	24
377	96766873	B1	70	0.723388	55	0	0	100	0	0	100	Minority	375	731	576.105	80.8801	592
378	10370601	B2	7	0.674985	55	0	0	100	0	0	100	Minority	469	591	526.533	25.4883	526
379	40417526	A1	29	0.717511	55	0	0	100	0	0	100	Minority	348	885	663.868	137.658	710
380	15588598	D1	121	7.76208	16	100	0	0	0	100	0	Majority	69	197	125.881	27.2659	122
381	495152	A1	4	8.07833	16	100	0	0	0	100	0	Majority	92	127	112.265	8.53774	113
382	59222500	A1	241	4.0694	45	2	0	98	0	2	98	Minority	21	208	86.2066	38.1567	80
383	99425	C1	1	10.0578	53	0	0	100	0	0	100	Minority	153	167	159.108	3.99177	159
384	545479	C1	6	10.9995	53	0	0	100	0	0	100	Minority	163	199	180.731	8.30674	181
385	5785553	D1	63	10.8892	53	0	0	100	0	0	100	Minority	98	203	137.795	20.9578	135
386	6144021	A1	67	10.9049	53	0	0	100	0	0	100	Minority	118	218	169.428	20.5825	169
387	5483022	A1	60	10.9429	53	0	0	100	0	0	100	Minority	96	208	160.633	21.8108	162
388	4925607	B1	43	8.72989	52	70	0	16	14	70	30	Mixed	715	839	779.602	29.4673	781
389	1212719	B1	10	8.24593	52	70	0	16	14	70	30	Mixed	806	884	845.582	18.0342	845
390	65904174	A1	574	8.70962	52	70	0	16	14	70	30	Mixed	733	1529	1032.78	190.02	983
391	8258750	B3	163	19.7366	42	0	0	0	100	0	100	Minority	240	341	280.975	20.8223	279
392	21212500	B3	188	8.8627	41	0	0	0	100	0	100	Minority	171	301	238.043	26.8259	241
393	305295	D1	3	9.82656	47	0	0	100	0	0	100	Minority	99	131	113.415	7.85281	113
394	27707205	A1	235	8.48155	47	0	0	100	0	0	100	Minority	54	261	143.75	43.1939	141
395	14890650	D1	148	9.93912	27	100	0	0	0	100	0	Majority	108	242	179.23	27.6893	182
396	8265045	B1	82	9.9213	27	100	0	0	0	100	0	Majority	206	291	252.112	18.9777	254
397	861323	B3	9	10.449	27	100	0	0	0	100	0	Majority	193	238	215.427	10.4612	216
398	5640482	A1	56	9.92823	27	100	0	0	0	100	0	Majority	121	250	177.57	32.2051	173
399	1920465	D1	22	11.4556	45	0	0	0	100	0	100	Minority	199	229	210.357	6.86868	209
400	8714036	B1	100	11.4757	45	0	0	0	100	0	100	Minority	211	319	265.086	25.744	267
401	18654249	B3	214	11.4719	45	0	0	0	100	0	100	Minority	185	328	248.614	30.7866	242
402	27798135	B1	38	1.367	58	0	0	100	0	0	100	Minority	1509	1708	1603.84	46.5136	1604
403	618629	B1	1	1.61648	58	0	0	100	0	0	100	Minority	859	903	882.51	10.2339	883
404	2093574	B1	3	1.43296	58	0	0	100	0	0	100	Minority	890	980	938.618	20.6167	940
405	164459211	A1	224	1.36204	58	0	0	100	0	0	100	Minority	867	1665	1250.82	193.951	1241
406	2108094	A3	17	8.06416	43	0	0	0	100	0	100	Minority	380	442	410.861	15.2197	410
407	29101475	B3	236	8.10955	43	0	0	0	100	0	100	Minority	261	401	323.126	30.188	321
408	4817092	B1	13	2.69872	56	0	0	100	0	0	100	Minority	232	352	295.923	25.5358	297
409	54784158	A1	142	2.59199	56	0	0	100	0	0	100	Minority	138	408	274.626	56.0621	272
410	94551299	B1	111	1.17397	59	0	0	100	0	0	100	Minority	640	950	780.359	58.9177	777
411	118364	A1	0	0	59	0	0	100	0	0	100	Minority	796	817	806.936	5.28911	807
412	854459	A1	1	1.17033	59	0	0	100	0	0	100	Minority	866	925	884.317	10.5747	883
413	4277260	A1	5	1.16897	59	0	0	100	0	0	100	Minority	746	908	834.534	36.2134	839
414	2606118	A1	3	1.15114	59	0	0	100	0	0	100	Minority	744	802	775.279	14.6216	776
415	21017671	B1	174	8.27875	60	0	0	100	0	0	100	Minority	366	549	457.183	37.6737	457
416	4562921	B2	38	8.328	60	0	0	100	0	0	100	Minority	461	591	545.936	24.944	550
417	121442	A1	1	8.23438	60	0	0	100	0	0	100	Minority	360	379	366.906	5.15519	366
419	246770	A1	2	8.10471	60	0	0	100	0	0	100	Minority	436	475	460.286	10.2698	463
420	6402497	A1	53	8.27802	60	0	0	100	0	0	100	Minority	411	529	473.661	27.3072	477
421	780928	B1	4	5.12211	54	0	0	100	0	0	100	Minority	413	461	435.149	11.9408	435
422	5351	B1	0	0	54	0	0	100	0	0	100	Minority	438	438	438	0	438
423	32262471	A1	145	4.49439	54	0	0	100	0	0	100	Minority	268	474	377.465	41.9565	383
424	8011053	B1	41	5.11793	55	0	2	4	96	0	102	Minority	213	300	253.991	23.0032	254
425	28770197	A1	148	5.14421	55	0	2	4	96	0	102	Minority	182	316	247.931	28.4404	246
426	18205000	A1	246	13.5128	51	2	0	98	0	2	98	Minority	43	225	122.814	46.9755	122
427	11566292	B1	85	7.34894	38	0	0	0	100	0	100	Minority	200	292	234.316	20.7203	232
428	701377	A3	5	7.12883	38	0	0	0	100	0	100	Minority	248	280	266.47	7.6593	267
429	15611080	A1	114	7.30251	38	0	0	0	100	0	100	Minority	166	271	218.743	25.3371	219
430	3334260	B1	36	10.797	53	98	0	2	0	98	2	Majority	93	255	177.141	37.3602	177
431	1915477	B1	21	10.9633	53	98	0	2	0	98	2	Majority	54	152	95.2975	25.0818	96
432	37763795	A1	411	10.8834	53	98	0	2	0	98	2	Majority	46	227	107.79	40.0535	102
433	25219	A1	0	0	53	98	0	2	0	98	2	Majority	135	150	142.714	4.41472	142
434	54725	B1	0	0	53	0	0	2	98	0	100	Minority	114	131	120.75	4.15782	120
436	157915	B1	1	6.33252	53	0	0	2	98	0	100	Minority	168	204	185.016	9.47281	186
437	40344428	A1	427	10.5839	53	0	0	2	98	0	100	Minority	94	249	159.819	27.9724	158
438	14601880	B1	68	4.65693	46	0	0	0	100	0	100	Minority	213	323	261.625	27.6506	258
439	32168858	A3	151	4.69398	46	0	0	0	100	0	100	Minority	256	387	303.226	27.0896	297
440	34174672	B3	160	4.68183	46	0	0	0	100	0	100	Minority	223	387	289.677	28.6009	287
441	26557	B1	0	0	51	2	0	98	0	2	98	Minority	728	740	733	4.32049	732
442	223832972	A1	507	2.26508	51	2	0	98	0	2	98	Minority	729	1493	1123.31	185.347	1126
443	13022334	A3	130	9.98285	61	0	0	2	98	0	100	Minority	288	446	377.004	34.5028	380
444	116144	B3	1	8.61	61	0	0	2	98	0	100	Minority	383	393	388.326	2.91961	389
445	14870375	B1	53	3.56413	61	0	0	100	0	0	100	Minority	570	748	664.823	46.2381	666
446	13615666	B2	49	3.5988	61	0	0	100	0	0	100	Minority	550	753	639.68	47.4167	633
447	1256459	A1	4	3.18355	61	0	0	100	0	0	100	Minority	589	682	630.947	22.9535	627
448	2657420	B2	34	12.7944	50	0	0	100	0	0	100	Minority	496	617	576.218	29.734	586
449	20033830	A1	258	12.8782	50	0	0	100	0	0	100	Minority	428	661	566.582	52.3485	573
450	16302098	B1	83	5.09137	51	0	0	100	0	0	100	Minority	648	784	722.187	32.9157	727
451	20166958	B1	103	5.10736	51	0	0	100	0	0	100	Minority	622	784	704.816	30.2785	706
452	17860751	B2	91	5.09497	51	0	0	100	0	0	100	Minority	573	769	647.602	43.7035	637
453	145673	B1	1	6.86469	51	0	0	100	0	0	100	Minority	680	706	696.071	6.55433	697
454	16676624	A1	85	5.09695	51	0	0	100	0	0	100	Minority	608	760	677.872	35.9049	670
455	105830	A1	1	9.44912	51	0	0	100	0	0	100	Minority	732	745	738.227	3.22535	738
456	1223670	A1	6	4.90328	51	0	0	100	0	0	100	Minority	614	703	662.239	21.2149	667
457	19646	A1	0	0	51	0	0	100	0	0	100	Minority	586	599	592.875	4.16646	592
458	2388719	C1	11	4.60498	52	0	0	100	0	0	100	Minority	490	625	574.002	23.3133	572
459	29062531	A1	129	4.4387	52	0	0	100	0	0	100	Minority	385	629	494.25	58.0696	485
460	34214976	B1	335	9.79103	47	0	0	100	0	0	100	Minority	55	288	138.85	60.7878	126
461	6713	A1	0	0	47	0	0	100	0	0	100	Minority	80	80	80	0	80
462	8866	A1	0	0	47	0	0	100	0	0	100	Minority	158	158	158	0	158
463	1205694	A1	12	9.95277	47	0	0	100	0	0	100	Minority	183	274	232.747	25.609	234
464	4992451	C1	29	5.80877	36	0	0	0	100	0	100	Minority	187	240	211.696	11.6223	212
465	10663394	A3	62	5.81428	36	0	0	0	100	0	100	Minority	217	315	257.397	20.1246	256
466	30144155	A1	176	5.83861	36	0	0	0	100	0	100	Minority	177	339	238.205	33.7236	229
467	13561133	B1	64	4.71937	43	8	0	0	92	8	92	Minority	119	224	168.943	18.7226	168
468	10992472	C1	51	4.63954	43	8	0	0	92	8	92	Minority	161	242	208.333	17.866	210
469	1657471	A1	8	4.82663	43	8	0	0	92	8	92	Minority	145	199	169.479	10.7993	169
471	472672	A1	2	4.23126	43	8	0	0	92	8	92	Minority	205	232	219.446	6.83662	220
472	19262240	B1	5	0.259575	52	0	0	100	0	0	100	Minority	1141	1294	1211.04	33.4018	1209
473	14851268	B1	4	0.269337	52	0	0	100	0	0	100	Minority	565	767	672.894	40.1256	675
474	51699119	B1	13	0.251455	52	0	0	100	0	0	100	Minority	524	851	682.636	75.2035	676
475	208930600	B1	53	0.253673	52	0	0	100	0	0	100	Minority	832	1502	1103.81	153.063	1065
476	167342	B3	0	0	52	0	0	100	0	0	100	Minority	533	570	553.526	8.73649	553
477	4047766	B3	1	0.24705	52	0	0	100	0	0	100	Minority	520	618	564.001	22.6458	561
478	254941135	A1	64	0.251038	52	0	0	100	0	0	100	Minority	649	1382	1038.08	191.402	1087
479	10349328	B1	244	23.5764	60	0	0	100	0	0	100	Minority	593	738	667.239	31.0828	669
480	8183886	A1	193	23.5829	60	0	0	100	0	0	100	Minority	547	678	606.106	29.3913	606
481	641972	B1	0	0	56	0	0	100	0	0	100	Minority	618	687	655.348	15.9483	658
482	888070	B1	1	1.12604	56	0	0	100	0	0	100	Minority	531	609	570.14	17.784	569
483	1371150	C1	1	0.729315	56	0	0	100	0	0	100	Minority	299	360	328.543	14.0818	328
484	121195058	A1	101	0.833367	56	0	0	100	0	0	100	Minority	302	1137	663.277	184.086	639
485	14350119	C1	117	8.15324	40	0	0	100	0	0	100	Minority	268	484	361.125	48.5412	358
486	28148631	A1	230	8.17091	40	0	0	100	0	0	100	Minority	214	484	297.586	54.1727	286
487	3109531	C1	34	10.9341	40	0	0	100	0	0	100	Minority	561	639	602.216	17.8458	603
488	16425806	C1	179	10.8975	40	0	0	100	0	0	100	Minority	430	568	497.884	28.0527	499
490	2977616	A1	32	10.7469	40	0	0	100	0	0	100	Minority	513	590	550.879	16.0851	551
491	2832023	A1	31	10.9462	40	0	0	100	0	0	100	Minority	431	531	480.321	23.4578	478
492	808837	B1	3	3.70903	53	2	0	98	0	2	98	Minority	638	672	654.837	7.26543	655
493	1466512	C1	6	4.09134	53	2	0	98	0	2	98	Minority	490	550	521.308	13.688	522
494	22845901	A1	92	4.02698	53	2	0	98	0	2	98	Minority	468	660	582.909	43.3294	592
495	1251219	B1	9	7.19299	38	0	0	0	100	0	100	Minority	128	175	149.365	10.7107	148
496	4168958	C1	29	6.95617	38	0	0	0	100	0	100	Minority	142	226	177.883	20.8736	173
497	62045	D1	0	0	38	0	0	0	100	0	100	Minority	211	223	219.12	3.31445	220
498	107261	D1	1	9.32305	38	0	0	0	100	0	100	Minority	141	162	153.5	5.62414	154
499	1087944	D1	7	6.43415	38	0	0	0	100	0	100	Minority	96	140	113.464	9.31949	113
500	18383823	A1	129	7.01704	38	0	0	0	100	0	100	Minority	88	226	160.493	32.5648	164
501	244967	B2	2	8.16436	52	2	0	98	0	2	98	Minority	561	584	572.427	5.599	572
502	18592533	A1	186	10.004	52	2	0	98	0	2	98	Minority	399	585	488.613	37.3788	489
503	5936434	A3	72	12.1285	34	0	0	0	100	0	100	Minority	289	387	330.276	22.2669	327
504	21838994	D1	263	12.0427	34	0	0	0	100	0	100	Minority	203	339	264.294	27.802	263
505	70508	C1	1	14.1828	34	0	0	0	100	0	100	Minority	226	236	230.138	2.90925	230
506	3638039	A1	44	12.0944	34	0	0	0	100	0	100	Minority	225	347	301.146	34.2387	310
507	606221	A1	7	11.5469	34	0	0	0	100	0	100	Minority	207	237	222.036	6.72568	222
508	1564572	C1	8	5.11322	39	0	0	100	0	0	100	Minority	66	113	85.758	11.2516	84
509	40604186	D1	201	4.95023	39	0	0	100	0	0	100	Minority	40	212	105.242	38.4675	101
510	30907335	A1	153	4.95028	39	0	0	100	0	0	100	Minority	142	339	218.398	40.9223	213
511	678616	A1	3	4.42076	39	0	0	100	0	0	100	Minority	91	126	106.851	7.23591	107
512	1077791	A1	5	4.63912	39	0	0	100	0	0	100	Minority	70	130	94.0554	13.8909	92
513	6230686	C1	28	4.49389	47	0	2	96	0	0	98	Minority	591	706	648.898	26.5056	649
514	3435983	C1	15	4.36556	47	0	2	96	0	0	98	Minority	377	510	450.77	34.5073	453
515	33280831	A1	149	4.47705	47	0	2	96	0	0	98	Minority	329	745	575.307	85.7918	583
516	40163750	A1	279	6.94656	48	0	0	100	0	0	100	Minority	445	640	538.361	37.6016	537
517	53405000	A1	105	1.96611	57	0	0	100	0	0	100	Minority	295	591	440.887	65.8411	447
518	1633461	A3	44	26.9367	35	0	0	100	0	0	100	Minority	311	355	330.531	10.5821	329
519	6557340	D1	177	26.9927	35	0	0	100	0	0	100	Minority	271	353	309.044	19.2084	308
520	1524672	D1	9	5.90291	27	0	0	2	98	0	100	Minority	190	228	208.557	8.99087	208
521	1001986	D1	6	5.98811	27	0	0	2	98	0	100	Minority	240	288	268.905	11.8025	271
522	9849903	C1	57	5.78686	27	0	0	2	98	0	100	Minority	176	282	230.991	23.5972	232
523	1304229	A1	8	6.13389	27	0	0	2	98	0	100	Minority	180	230	203.723	10.9746	203
524	6715198	C1	180	26.8049	35	0	0	100	0	0	100	Minority	149	222	186.876	16.5329	186
525	7221052	A1	193	26.7274	35	0	0	100	0	0	100	Minority	103	205	152.267	22.7595	150
526	22448470	C1	297	13.2303	37	0	0	100	0	0	100	Minority	309	545	418.029	48.034	425
527	2797369	A1	37	13.2267	37	0	0	100	0	0	100	Minority	459	559	515.448	22.0611	516
528	3350750	A1	44	13.1314	37	0	0	100	0	0	100	Minority	285	439	359.31	42.1916	352
529	2802161	A1	37	13.2041	37	0	0	100	0	0	100	Minority	282	374	319.599	20.0118	317
530	238184	C1	4	16.7937	55	0	0	100	0	0	100	Minority	413	441	427.902	6.02181	427
531	12718066	A1	236	18.5563	55	0	0	100	0	0	100	Minority	351	499	417.04	35.7749	410
532	10778785	C1	71	6.58701	35	0	0	100	0	0	100	Minority	94	210	151.872	20.6895	150
533	2206262	A1	15	6.79883	35	0	0	100	0	0	100	Minority	111	161	131.035	9.83826	130
534	3653704	A1	24	6.56868	35	0	0	100	0	0	100	Minority	96	182	147.228	17.7262	147
535	5099529	C1	58	11.3736	51	2	0	98	0	2	98	Minority	317	438	388.345	26.8075	390
536	782583	C1	9	11.5004	51	2	0	98	0	2	98	Minority	220	285	245.466	16.1362	243
538	18947888	A1	216	11.3997	51	2	0	98	0	2	98	Minority	223	417	315.145	41.2134	315
539	75000	D1	958	12773.3	46	90	0	10	0	90	10	Mixed	56	70	62.8519	3.9035	63
540	975189	C1	11	11.2799	49	0	0	100	0	0	100	Minority	237	274	255.279	8.09313	256
541	24247311	A1	267	11.0115	49	0	0	100	0	0	100	Minority	262	530	401.198	61.4812	405
542	50692368	B2	265	5.22761	73	100	0	0	0	100	0	Majority	1123	1383	1255.47	58.2382	1257
543	23872	B1	0	0	50	4	0	96	0	4	96	Minority	383	392	388.5	2.65518	389
544	17222378	A1	136	7.8967	50	4	0	96	0	4	96	Minority	329	518	426.854	43.3021	430
545	4093287	C1	18	4.39744	55	0	0	100	0	0	100	Minority	167	236	200.825	15.206	201
546	21376713	A1	95	4.44409	55	0	0	100	0	0	100	Minority	92	220	150.226	23.9715	151
547	2523094	C1	49	19.4206	39	0	0	100	0	0	100	Minority	180	236	205.265	12.6831	205
548	13376780	A1	258	19.2872	39	0	0	100	0	0	100	Minority	107	222	161.788	26.1459	164
549	14972516	B1	86	5.74386	53	0	0	100	0	0	100	Minority	265	406	341.022	30.1572	345
550	13520256	A1	78	5.76912	53	0	0	100	0	0	100	Minority	347	524	429.106	33.1274	427
551	299728	A1	2	6.67272	53	0	0	100	0	0	100	Minority	367	399	385.214	8.08907	385
552	2477589	C1	28	11.3013	37	0	0	100	0	0	100	Minority	36	75	50.9649	10.0429	50
553	5251786	D1	58	11.0439	37	0	0	100	0	0	100	Minority	39	202	95.5941	38.7225	87
554	18334375	A1	204	11.1266	37	0	0	100	0	0	100	Minority	32	204	101.757	43.9059	95
555	16442034	B1	39	2.37197	31	0	0	100	0	0	100	Minority	223	364	289.555	26.8393	292
556	9025948	C1	21	2.32663	31	0	0	100	0	0	100	Minority	212	349	292.049	30.9103	298
557	26718267	A1	63	2.35794	31	0	0	100	0	0	100	Minority	234	437	331.734	39.5747	328
558	647796	D1	2	3.08739	40	0	0	100	0	0	100	Minority	199	229	214.28	7.42218	214
559	5783290	B1	16	2.76659	40	0	0	100	0	0	100	Minority	193	322	248.172	32.5093	242
560	39845164	A1	109	2.73559	40	0	0	100	0	0	100	Minority	85	353	205.455	55.091	202
561	11636083	C1	52	4.46886	33	6	0	94	0	6	94	Minority	79	280	190.903	44.2845	198
562	9129607	A1	41	4.49088	33	6	0	94	0	6	94	Minority	106	306	197.617	46.3995	196
563	3164	A1	0	0	33	6	0	94	0	6	94	Minority	224	226	225	1	224
564	5778646	A1	26	4.49932	33	6	0	94	0	6	94	Minority	196	316	264.195	26.8472	267
565	583325	C1	14	24.0003	39	0	0	100	0	0	100	Minority	154	201	178.117	11.2423	178
566	10524110	C2	244	23.1849	39	0	0	100	0	0	100	Minority	138	229	174.962	15.115	174
567	4173405	A1	97	23.2424	39	0	0	100	0	0	100	Minority	168	227	201.07	12.0913	202
568	8792142	C1	73	8.30287	37	0	0	100	0	0	100	Minority	59	142	90.0054	12.3603	90
569	11458975	C2	95	8.29044	37	0	0	100	0	0	100	Minority	41	140	85.4488	20.5347	84
570	2729107	A3	23	8.42766	37	0	0	100	0	0	100	Minority	86	147	117.435	13.8321	119
571	502697	D3	4	7.95708	37	0	0	100	0	0	100	Minority	65	96	79.3949	7.94939	79
572	1218099	D1	10	8.20951	37	0	0	100	0	0	100	Minority	42	85	59.0021	8.94254	57
573	1834192	A1	15	8.17799	37	0	0	100	0	0	100	Minority	95	170	122.783	18.9614	121
574	2788537	A1	23	8.24805	37	0	0	100	0	0	100	Minority	85	151	116.311	13.7665	117
575	9837652	C1	227	23.0746	41	0	0	100	0	0	100	Minority	253	408	325.907	33.7017	323
576	96672	A2	2	20.6885	41	0	0	100	0	0	100	Minority	399	413	405.718	3.97395	406
577	14515538	C2	335	23.0787	41	0	0	100	0	0	100	Minority	269	413	337.381	29.8333	337
578	1469169	A1	34	23.1423	41	0	0	100	0	0	100	Minority	358	428	394.867	16.4988	397
579	347219	A1	8	23.0402	41	0	0	100	0	0	100	Minority	262	284	272.836	5.18185	272
580	13548991	C2	78	5.75689	58	0	0	100	0	0	100	Minority	5	153	55.1863	34.3113	49
581	17614594	C1	101	5.73388	58	0	0	100	0	0	100	Minority	10	244	129.073	54.9303	131
582	973288	C1	6	6.16467	58	0	0	100	0	0	100	Minority	71	118	91.2768	9.58702	91
583	1830315	C2	11	6.00989	58	0	0	100	0	0	100	Minority	100	181	145.749	18.5188	148
584	257813	A1	1	3.87878	58	0	0	100	0	0	100	Minority	101	136	113.216	8.99959	110
585	7297367	C1	55	7.53696	15	82	4	12	0	82	16	Mixed	101	190	132.924	18.1021	130
586	3460271	C2	26	7.51386	15	82	4	12	0	82	16	Mixed	95	171	132.667	18.8701	135
587	1004862	A1	8	7.96129	15	82	4	12	0	82	16	Mixed	145	193	169.763	10.2057	170
588	374874	C2	4	10.6703	28	0	0	100	0	0	100	Minority	120	151	135.73	8.26552	136
589	18697825	C1	175	9.35938	28	0	0	100	0	0	100	Minority	92	272	163.71	36.7193	159
590	7439	A1	0	0	28	0	0	100	0	0	100	Minority	183	187	185	1.58114	184
591	2768611	A1	26	9.39099	28	0	0	100	0	0	100	Minority	106	242	180.981	34.5817	180
592	10794	C1	0	0	49	0	0	0	100	0	100	Minority	827	834	830.25	2.58602	829
593	1447891	C1	1	0.69066	49	0	0	0	100	0	100	Minority	731	821	767.505	18.3659	768
594	224685605	B1	152	0.676501	49	0	0	0	100	0	100	Minority	701	1502	1174.75	197.777	1179
595	29479050	A1	20	0.678448	49	0	0	0	100	0	100	Minority	655	888	765.641	56.5131	766
596	34894869	A1	24	0.68778	49	0	0	0	100	0	100	Minority	922	1312	1085.2	91.505	1067
597	12581819	C1	305	24.2413	14	86	0	14	0	86	14	Mixed	22	201	85.1254	41.7744	79
598	3073181	A1	74	24.0793	14	86	0	14	0	86	14	Mixed	28	151	84.0994	23.6968	82
599	43734	B1	1	22.8655	19	0	0	100	0	0	100	Minority	256	272	264.619	4.76571	265
600	7218766	C1	142	19.671	19	0	0	100	0	0	100	Minority	125	270	192.733	31.1479	190
601	7100812	C1	205	28.8699	61	0	0	100	0	0	100	Minority	171	296	230.911	27.6116	231
602	6805160	C2	196	28.8017	61	0	0	100	0	0	100	Minority	211	317	260.745	24.7768	261
603	239374	A1	7	29.2429	61	0	0	100	0	0	100	Minority	184	245	219.884	15.9993	221
604	5903	A1	0	0	61	0	0	100	0	0	100	Minority	174	178	176	1.63299	176
605	1114830	C2	7	6.27898	13	0	0	100	0	0	100	Minority	33	82	56.4837	11.7166	56
606	19113651	C1	119	6.22592	13	0	0	100	0	0	100	Minority	13	156	67.7944	35.412	64
607	18714	C2	0	0	13	0	0	100	0	0	100	Minority	142	151	146.857	2.94854	147
608	1226554	A1	8	6.52234	13	0	0	100	0	0	100	Minority	73	145	105.542	14.2397	104
609	7000122	C2	87	12.4284	53	2	0	98	0	2	98	Minority	4	114	42.9814	24.7454	38
610	7636128	C1	94	12.3099	53	2	0	98	0	2	98	Minority	35	177	94.74	28.5766	91
611	3927	C1	0	0	30	0	0	100	0	0	100	Minority	177	177	177	0	177
612	1752712	C1	21	11.9814	30	0	0	100	0	0	100	Minority	122	176	151.019	13.4118	152
613	121748	C1	1	8.21369	30	0	0	100	0	0	100	Minority	85	108	96.74	6.17676	96
614	5986729	C2	73	12.1936	30	0	0	100	0	0	100	Minority	103	219	162.078	28.6926	163
615	13617384	A1	165	12.1169	30	0	0	100	0	0	100	Minority	59	239	129.507	33.9279	123
616	11808568	A2	113	9.56932	44	0	0	100	0	0	100	Minority	380	497	441.784	23.6645	442
617	630456	C2	6	9.51692	44	0	0	100	0	0	100	Minority	394	423	409.058	6.22764	409
618	1292226	C2	12	9.2863	44	0	0	100	0	0	100	Minority	370	437	403.586	16.1569	405
619	9154735	D1	310	33.8623	29	0	0	100	0	0	100	Minority	17	110	52.2725	22.8997	50
620	2302765	A1	78	33.8723	29	0	0	100	0	0	100	Minority	88	182	123.113	22.2373	117
621	52426	A2	1	19.0745	66	0	0	100	0	0	100	Minority	390	407	400.737	4.37507	402
622	15265659	C2	239	15.6561	66	0	0	100	0	0	100	Minority	307	433	368.794	23.7612	369
623	74414	A1	1	13.4383	66	0	0	100	0	0	100	Minority	389	402	394.862	3.43134	395
624	5985125	D1	203	33.9174	28	0	2	98	0	0	100	Minority	18	121	64.6729	22.8941	64
625	2779875	A1	94	33.8145	28	0	2	98	0	0	100	Minority	87	174	123.784	19.2105	122
626	209777	B2	1	4.76697	46	100	0	0	0	100	0	Majority	1097	1122	1110.16	6.23463	1111
627	12935137	D1	53	4.09737	46	100	0	0	0	100	0	Majority	1154	1329	1230.05	33.8623	1228
628	39624771	B1	164	4.13883	46	100	0	0	0	100	0	Majority	1048	1454	1214.53	95.6026	1185
629	4646444	A1	19	4.08915	46	100	0	0	0	100	0	Majority	1343	1508	1433.16	49.1612	1451
630	140903	D1	2	14.1942	44	0	0	100	0	0	100	Minority	114	128	120.093	3.2161	120
631	236367	C1	3	12.6921	44	0	0	100	0	0	100	Minority	206	241	219.989	8.79372	218
632	17072730	A1	249	14.5847	44	0	0	100	0	0	100	Minority	97	291	209.464	47.7839	220
633	4022118	C2	37	9.19913	44	0	0	100	0	0	100	Minority	126	192	161.429	15.8083	164
634	19868737	A3	183	9.21045	44	0	0	100	0	0	100	Minority	74	181	128.445	20.8537	128
635	697990	D3	6	8.59611	44	0	0	100	0	0	100	Minority	77	119	96.635	8.41391	97
636	7461420	D1	85	11.3919	37	0	4	96	0	0	100	Minority	6	117	50.6433	27.2929	46
637	6486080	A1	74	11.409	37	0	4	96	0	0	100	Minority	44	152	88.1827	20.3213	88
638	3145101	C1	74	23.5287	36	2	0	98	0	2	98	Minority	147	239	193.302	21.2738	193
639	8439698	C2	199	23.579	36	2	0	98	0	2	98	Minority	119	254	190.092	31.468	191
640	355201	A1	8	22.5225	36	2	0	98	0	2	98	Minority	121	154	139.979	7.31197	141
641	15046042	A2	208	13.8242	55	0	0	100	0	0	100	Minority	482	631	553.956	33.8239	549
642	1518386	C1	21	13.8305	55	0	0	100	0	0	100	Minority	526	613	556.606	20.2685	552
643	27868072	A1	384	13.7792	55	0	0	100	0	0	100	Minority	465	766	594.674	70.0735	587
644	10999	C1	0	0	25	0	0	100	0	0	100	Minority	620	625	622.333	2.0548	622
645	38101884	B1	60	1.57473	25	0	0	100	0	0	100	Minority	1133	1444	1290.03	70.2689	1291
646	155262117	A1	244	1.57154	25	0	0	100	0	0	100	Minority	601	1306	964.231	170.65	977
647	6059355	D1	31	5.11606	40	100	0	0	0	100	0	Majority	1274	1384	1332.38	22.6641	1333
648	40864690	A1	212	5.18785	40	100	0	0	0	100	0	Majority	1198	1530	1387.99	58.7415	1391
649	3344351	C2	47	14.0535	25	0	0	100	0	0	100	Minority	33	147	88.381	31.6452	82
650	71378	C1	1	14.0099	25	0	0	100	0	0	100	Minority	114	130	120.714	4.17353	121
651	4897191	C1	69	14.0897	25	0	0	100	0	0	100	Minority	50	129	89.6532	15.8165	90
652	2243330	A1	31	13.8187	25	0	0	100	0	0	100	Minority	94	161	121.244	15.3482	118
653	12410191	B2	122	9.83063	60	100	0	0	0	100	0	Majority	1079	1206	1142.43	28.8182	1142
654	22827018	B1	224	9.81293	60	100	0	0	0	100	0	Majority	999	1172	1091.52	35.77	1093
655	16100552	C1	96	5.96253	29	0	0	100	0	0	100	Minority	155	308	226.065	33.066	224
656	64330	C1	0	0	29	0	0	100	0	0	100	Minority	96	110	101.25	3.56195	101
657	20836368	A1	124	5.95113	29	0	0	100	0	0	100	Minority	90	230	157.397	27.7571	159
658	1846280	A3	38	20.5819	21	2	0	98	0	2	98	Minority	67	113	85.8432	9.80908	85
659	6605919	D3	137	20.739	21	2	0	98	0	2	98	Minority	23	99	54.2894	16.4208	55
660	3755301	D1	78	20.7706	21	2	0	98	0	2	98	Minority	13	84	28.8367	14.8221	23
661	10051250	C2	524	52.1328	55	0	0	100	0	0	100	Minority	230	346	279.438	22.1906	276
662	124244968	B1	242	1.94776	59	90	0	0	10	90	10	Mixed	841	1453	1049.11	121.383	1025
663	1628735	A2	23	14.1214	62	0	0	100	0	0	100	Minority	441	518	477.962	18.159	478
664	990785	C2	14	14.1302	62	0	0	100	0	0	100	Minority	402	456	425.636	12.2715	423
665	1421477	C2	21	14.7734	62	0	0	100	0	0	100	Minority	386	466	424.469	20.3835	426
666	9701503	A1	139	14.3277	62	0	0	100	0	0	100	Minority	395	519	459.437	25.8279	460
667	2853750	C2	642	224.967	13	14	20	68	0	14	88	Mixed	2	42	12.633	7.73125	11
668	8557567	B2	53	6.19335	60	100	0	0	0	100	0	Majority	1025	1170	1083.5	28.1853	1082
669	2535335	B1	16	6.3108	60	100	0	0	0	100	0	Majority	1083	1182	1122.63	19.5461	1121
670	13904840	B1	86	6.1849	60	100	0	0	0	100	0	Majority	950	1100	1024.88	32.297	1024
671	1947342	D1	25	12.838	38	6	0	94	0	6	94	Minority	79	130	105.576	11.8122	107
672	688636	C1	9	13.0693	38	6	0	94	0	6	94	Minority	172	210	189.67	8.80271	189
673	18049022	A1	235	13.0201	38	6	0	94	0	6	94	Minority	81	232	150.691	33.2521	147
674	2931250	C2	435	148.401	7	12	8	82	0	12	90	Mixed	0	64	19.4705	15.3716	16
675	13730000	C2	430	31.3183	46	0	0	100	0	0	100	Minority	247	420	328.377	36.9916	325
676	1365216	D3	40	29.2994	13	0	2	98	0	0	100	Minority	10	62	35.6789	13.1307	35
677	3704784	D1	107	28.8816	13	0	2	98	0	0	100	Minority	10	82	30.2157	17.2832	24
678	3626152	C1	47	12.9614	40	0	8	92	0	0	100	Minority	170	275	217.591	22.9464	217
679	10341348	C2	135	13.0544	40	0	8	92	0	0	100	Minority	134	274	212.315	31.3464	214
680	12148812	D1	116	9.54826	53	100	0	0	0	100	0	Majority	1216	1372	1281.32	29.0582	1279
681	91642	B1	1	10.912	53	100	0	0	0	100	0	Majority	1331	1352	1342.46	5.66158	1343
682	17089096	B1	163	9.53825	53	100	0	0	0	100	0	Majority	1136	1354	1268.89	47.9067	1275
683	581043	A1	6	10.3263	53	100	0	0	0	100	0	Majority	1350	1387	1370.05	9.21303	1370
684	5990658	A1	57	9.51481	53	100	0	0	0	100	0	Majority	1284	1384	1344.29	18.4856	1346
685	5363932	D3	335	62.4542	20	92	0	8	0	92	8	Majority	19	98	51.806	16.7041	51
686	377318	D1	24	63.6068	20	92	0	8	0	92	8	Majority	14	30	19.9463	3.60049	19
687	1139277	C2	116	101.819	16	8	8	84	2	8	94	Minority	2	58	17.318	15.0034	11
688	4828335	C1	490	101.484	16	8	8	84	2	8	94	Minority	4	98	49.999	22.3869	52
689	424889	A1	43	101.203	16	8	8	84	2	8	94	Minority	76	101	87.6061	5.72575	88
690	8088299	C2	324	40.0579	19	4	0	96	0	4	96	Minority	0	149	53.778	38.2355	52
691	3328639	C1	134	40.2567	19	4	0	96	0	4	96	Minority	5	54	27.1342	11.2461	27
692	300561	C2	12	39.9253	19	4	0	96	0	4	96	Minority	137	171	152.534	8.87358	152
693	6843148	C2	88	12.8596	16	0	0	100	0	0	100	Minority	44	167	107.49	24.9399	107
694	15043936	C1	194	12.8956	16	0	0	100	0	0	100	Minority	44	225	146.842	37.4229	149
695	4191665	C2	54	12.8827	16	0	0	100	0	0	100	Minority	111	219	174.17	23.0401	178
696	10837487	A3	200	18.4545	29	0	0	100	0	0	100	Minority	125	232	181.006	23.6416	182
697	9467699	A3	97	10.2454	31	0	0	100	0	0	100	Minority	98	190	136.461	19.3758	136
698	4841824	D3	49	10.1202	31	0	0	100	0	0	100	Minority	65	126	92.9705	13.0003	94
699	392644	D3	28	71.3114	18	12	8	80	0	12	88	Mixed	5	10	7.00645	1.25208	7
700	6278606	D1	442	70.3978	18	12	8	80	0	12	88	Mixed	3	107	41.1235	30.6058	37
701	894324	A3	22	24.5996	11	0	2	98	0	0	100	Minority	38	76	60.208	8.22057	61
702	5686209	D3	141	24.7968	11	0	2	98	0	0	100	Minority	6	75	26.3149	15.7556	23
703	603923	C3	15	24.8376	11	0	2	98	0	0	100	Minority	69	90	78.4612	5.06645	78
704	861794	D1	21	24.3678	11	0	2	98	0	0	100	Minority	11	50	22.7947	8.33985	21
705	307500	C2	496	1613.01	10	6	0	92	2	6	94	Minority	0	18	5.8	4.64586	5
707	5967958	C2	344	57.6412	35	0	0	100	0	0	100	Minority	210	296	252.042	18.9836	252
708	383805	C2	309	805.096	13	14	32	54	0	14	86	Mixed	1	26	11.8377	6.42183	12
709	827445	C1	665	803.679	13	14	32	54	0	14	86	Mixed	1	47	20.0541	12.3492	20
710	3231921	C2	268	82.9228	18	6	4	90	0	6	94	Minority	7	69	27.9012	14.6432	26
711	9841057	C1	816	82.9179	18	6	4	90	0	6	94	Minority	5	92	36.0939	21.0519	33
712	4269522	A1	354	82.9133	18	6	4	90	0	6	94	Minority	35	126	80.3271	17.9355	83
713	1995246	C1	21	10.525	38	2	0	98	0	2	98	Minority	390	507	456.266	28.7654	461
715	5470433	C2	57	10.4197	38	2	0	98	0	2	98	Minority	327	441	376.098	23.902	374
716	10499254	A1	109	10.3817	38	2	0	98	0	2	98	Minority	368	510	434.409	31.6491	431
717	2196	C2	0	0	12	8	10	82	0	8	92	Minority	28	28	28	0	28
718	2981250	D1	755	253.249	23	16	14	68	0	16	82	Mixed	0	109	30.9158	29.9976	19
719	3442500	A1	170	49.3827	9	0	0	100	0	0	100	Minority	18	112	70.2588	22.9857	72
720	10471250	C2	370	35.3348	42	0	0	100	0	0	100	Minority	275	421	338.749	30.8888	336
721	486103	C2	142	292.119	13	6	2	94	0	6	96	Minority	21	70	41.6205	12.6839	40
722	267287	C1	78	291.821	13	6	2	94	0	6	96	Minority	9	36	16.3458	6.00327	15
723	830360	A1	243	292.644	13	6	2	94	0	6	96	Minority	10	73	32.9466	15.6773	32
724	212500	D1	485	2282.35	16	4	0	96	2	4	98	Minority	5	12	8.18605	1.82688	8
725	3775967	C2	21	5.56149	20	0	0	100	0	0	100	Minority	13	128	79.4521	25.1407	81
726	6952783	C1	40	5.75309	20	0	0	100	0	0	100	Minority	13	77	38.1186	14.7361	37
727	3545933	A3	25	7.05033	38	6	0	94	0	6	94	Minority	105	179	142.269	15.2011	142
728	11619392	C3	83	7.14323	38	6	0	94	0	6	94	Minority	72	143	108.828	15.6726	109
729	1518514	A3	11	7.24392	38	6	0	94	0	6	94	Minority	121	164	141.271	9.1555	140
731	9832969	C2	119	12.1021	8	0	0	100	0	0	100	Minority	11	82	33.4733	15.4559	31
732	16192689	C1	195	12.0425	8	0	0	100	0	0	100	Minority	14	148	83.4187	29.3339	84
733	3570248	A1	43	12.044	8	0	0	100	0	0	100	Minority	10	108	52.7301	25.6127	56
734	812843	A1	10	12.3025	8	0	0	100	0	0	100	Minority	113	158	135.29	11.0262	136
735	3571250	C2	133	37.2419	12	0	0	100	0	0	100	Minority	11	88	36.7586	17.7125	33
736	1476902	D3	215	145.575	7	50	4	46	0	50	50	Mixed	7	58	29.7153	12.1149	27
737	291232	C3	42	144.215	7	50	4	46	0	50	50	Mixed	55	81	64.8559	5.94505	64
738	2348116	D1	341	145.223	7	50	4	46	0	50	50	Mixed	3	24	9.09667	4.62438	7
739	7645119	C1	29	3.79327	47	0	100	0	0	0	100	Minority	599	745	667.912	28.3733	666
740	27749211	B1	104	3.74785	47	0	100	0	0	0	100	Minority	727	1035	874.51	73.61	865
741	54265670	A1	204	3.75928	47	0	100	0	0	0	100	Minority	590	1196	792.855	158.004	735
742	6812193	C1	93	13.652	30	0	0	100	0	0	100	Minority	354	485	413.776	28.6121	413
743	403897	C2	5	12.3794	30	0	0	100	0	0	100	Minority	345	376	359.976	7.37411	359
744	478872	C2	7	14.6177	30	0	0	100	0	0	100	Minority	356	411	385.411	14.1961	386
745	108788	A1	1	9.19219	30	0	0	100	0	0	100	Minority	378	397	389.61	5.82626	391
746	26111120	C1	181	6.93191	54	50	0	50	0	50	50	Mixed	494	669	580.706	37.4266	583
748	7512854	A1	52	6.92147	54	50	0	50	0	50	50	Mixed	525	631	579.84	23.092	579
749	2304742	D3	78	33.8433	20	4	16	80	0	4	96	Minority	8	59	23.7904	11.7464	21
750	9647322	C3	325	33.6881	20	4	16	80	0	4	96	Minority	10	90	51.5604	19.1443	53
751	3147701	D1	106	33.6754	20	4	16	80	0	4	96	Minority	5	27	12.5706	5.06331	12
753	441482	A2	14	31.7114	40	0	0	100	0	0	100	Minority	339	380	357.033	10.381	357
754	6726018	C2	218	32.4114	40	0	0	100	0	0	100	Minority	272	364	319.429	16.4405	320
755	505693	A2	2	3.95497	11	0	0	100	0	0	100	Minority	293	327	310.098	6.93458	310
756	34664545	C1	168	4.84645	11	0	0	100	0	0	100	Minority	109	326	211.824	40.1871	210
757	4362890	C2	21	4.81332	11	0	0	100	0	0	100	Minority	204	314	252.903	26.5412	250
758	1100603	A1	5	4.54296	11	0	0	100	0	0	100	Minority	196	242	217.833	10.3121	217
759	117519	A1	1	8.50926	11	0	0	100	0	0	100	Minority	317	333	324.867	4.09118	325
760	5996376	C2	68	11.3402	15	0	0	100	0	0	100	Minority	48	204	122.587	37.1235	127
761	7322374	C1	82	11.1986	15	0	0	100	0	0	100	Minority	44	211	129.531	39.7939	138
762	1662500	D1	125	75.188	13	96	0	4	0	96	4	Majority	7	43	20.7583	8.44716	20
763	745000	D1	203	272.483	20	2	0	98	0	2	98	Minority	7	44	22.4698	8.15459	22
764	4780669	C2	27	5.64775	30	0	0	100	0	0	100	Minority	15	117	58.142	25.0324	58
765	3745581	C1	22	5.87359	30	0	0	100	0	0	100	Minority	18	86	46.2959	16.3809	47
766	16526837	C1	246	14.8849	27	68	2	30	0	68	32	Mixed	363	534	460.059	33.5722	464
767	8930663	C2	133	14.8925	27	68	2	30	0	68	32	Mixed	363	473	413.649	23.9217	410
768	150486	A2	1	6.64514	32	4	2	94	0	4	96	Minority	359	380	370.754	4.93451	370
769	10292014	C2	93	9.03613	32	4	2	94	0	4	96	Minority	313	430	372.444	21.8645	373
770	8195871	C2	53	6.46667	16	0	0	100	0	0	100	Minority	14	125	57.2949	29.5626	55
771	297107	D1	2	6.73158	16	0	0	100	0	0	100	Minority	103	126	115.169	4.74974	115
772	16906975	C1	109	6.44704	16	0	0	100	0	0	100	Minority	15	116	48.266	22.6405	44
773	4281677	C1	28	6.53949	16	0	0	100	0	0	100	Minority	33	145	89.6606	27.4753	92
774	3846815	A1	25	6.49888	16	0	0	100	0	0	100	Minority	12	89	35.5262	18.349	31
775	29055	A1	0	0	16	0	0	100	0	0	100	Minority	86	90	87.6667	1.56347	87
776	1181250	D1	150	126.984	16	2	0	98	0	2	98	Minority	11	50	31.0677	9.2478	31
777	14448035	C1	33	2.28405	69	100	0	0	0	100	0	Majority	884	1112	1012.78	47.668	1017
778	30282608	B1	69	2.27854	69	100	0	0	0	100	0	Majority	887	1278	1085.71	93.511	1092
779	17392719	A1	40	2.29981	69	100	0	0	0	100	0	Majority	1037	1344	1178.38	66.5024	1172
780	63313	A1	0	0	69	100	0	0	0	100	0	Majority	1036	1049	1043.52	3.65786	1044
781	1422074	A1	3	2.10959	69	100	0	0	0	100	0	Majority	914	1014	950.359	19.1186	949
782	5227500	D1	150	28.6944	37	0	88	12	0	0	100	Minority	6	77	35.1635	18.6673	33
783	1167020	C2	3	2.57065	16	0	0	100	0	0	100	Minority	87	135	110.237	11.2278	111
784	44983168	C1	121	2.68989	16	0	0	100	0	0	100	Minority	21	284	151.043	56.0103	151
785	672129	A1	2	2.97562	16	0	0	100	0	0	100	Minority	147	196	168.85	13.5683	168
786	2766433	A1	7	2.53033	16	0	0	100	0	0	100	Minority	230	284	259.681	12.5919	260
787	4088303	C1	27	6.60421	43	0	0	0	100	0	100	Minority	560	651	611.115	18.2669	611
788	2715747	C2	18	6.62801	43	0	0	0	100	0	100	Minority	517	617	561.852	20.3832	560
789	77183710	B1	503	6.51692	43	0	0	0	100	0	100	Minority	612	1069	820.143	109.646	806
790	12024591	C3	78	6.48671	43	0	0	0	100	0	100	Minority	528	741	626.965	47.9632	629
791	6700791	A1	43	6.41715	43	0	0	0	100	0	100	Minority	1041	1180	1096.83	31.9142	1094
792	388108	A1	3	7.72981	43	0	0	0	100	0	100	Minority	605	639	616.889	8.155	615
794	189383	C3	4	21.1212	48	0	0	100	0	0	100	Minority	31	41	37.1447	2.37145	37
795	4119141	D1	77	18.6932	48	0	0	100	0	0	100	Minority	7	82	32.9752	22.0314	25
796	5871156	C1	110	18.7357	48	0	0	100	0	0	100	Minority	8	75	31.5126	16.1597	30
797	8148272	A2	81	9.94076	34	0	2	98	0	0	100	Minority	307	415	353.779	24.6116	350
798	454975	C1	5	10.9896	34	0	2	98	0	0	100	Minority	274	329	300.794	13.6895	302
799	6372474	C2	64	10.0432	34	0	2	98	0	0	100	Minority	364	437	401.394	15.5117	402
800	21499	C2	0	0	34	0	2	98	0	0	100	Minority	304	320	311.091	4.96267	313
801	2831530	A1	28	9.88865	34	0	2	98	0	0	100	Minority	281	380	327.383	24.0099	326
802	49177500	B1	179	3.63988	65	100	0	0	0	100	0	Majority	778	1016	886.276	50.5386	881
803	9182480	C3	156	16.9889	35	0	0	100	0	0	100	Minority	20	121	62.661	22.8377	61
418	1199	A1	0	0	60	0	0	100	0	0	100	Minority	421	422	421.5	0.5	421
706	792	C1	0	0	35	0	0	100	0	0	100	Minority	277	277	277	0	277
714	68	C1	0	0	38	2	0	98	0	2	98	Minority	353	353	353	0	353
747	1026	A1	0	0	54	50	0	50	0	50	50	Mixed	511	511	511	0	511
804	3892525	A3	66	16.9556	35	0	0	100	0	0	100	Minority	91	152	117.453	13.2694	116
805	7702285	C1	130	16.8781	35	0	0	100	0	0	100	Minority	9	111	36.6737	25.2802	27
806	341250	C1	305	893.773	22	0	0	100	0	0	100	Minority	21	43	32.6741	5.45395	33
807	16960502	D1	61	3.59659	30	0	0	100	0	0	100	Minority	75	204	125.574	26.6941	123
808	708029	C1	3	4.23711	30	0	0	100	0	0	100	Minority	72	94	83.0382	4.38771	83
809	470703	C1	2	4.24896	30	0	0	100	0	0	100	Minority	90	123	107.503	7.22175	107
810	156925	C1	1	6.37247	30	0	0	100	0	0	100	Minority	116	139	126.156	5.59078	125
811	1977275	C1	7	3.54023	30	0	0	100	0	0	100	Minority	174	250	212.351	17.0682	215
812	625200	A1	2	3.19898	30	0	0	100	0	0	100	Minority	65	108	84.8373	10.0775	84
813	16973865	A1	61	3.59376	30	0	0	100	0	0	100	Minority	74	265	165.039	41.9872	163
814	213473	C1	6	28.1066	44	0	100	0	0	0	100	Minority	478	495	487.494	4.80001	488
815	15712777	C2	417	26.5389	44	0	100	0	0	0	100	Minority	398	533	476.109	28.6408	480
816	10107500	C2	162	16.0277	46	0	100	0	0	0	100	Minority	388	514	441.578	25.1531	439
817	56700957	B1	135	2.38091	48	0	40	60	0	0	100	Minority	588	1076	793.552	106.852	784
818	28943929	C1	69	2.38392	48	0	40	60	0	0	100	Minority	663	860	739.895	32.7956	739
819	38138864	A1	91	2.38602	48	0	40	60	0	0	100	Minority	721	1136	906.523	98.1356	914
820	1032500	C1	205	198.547	22	0	0	100	0	0	100	Minority	9	44	20.7022	8.11574	20
821	23251821	A3	135	5.806	44	2	0	98	0	2	98	Minority	112	302	210.704	41.6497	212
822	6156093	D1	36	5.84787	44	2	0	98	0	2	98	Minority	101	201	147.015	24.3684	145
823	502469	D1	3	5.97052	44	2	0	98	0	2	98	Minority	137	167	153.35	6.39433	153
824	15338869	A1	89	5.80225	44	2	0	98	0	2	98	Minority	128	275	194.063	31.1283	192
825	2463952	C1	23	9.3346	55	0	0	100	0	0	100	Minority	197	329	244.025	30.2004	239
826	10027390	C1	93	9.2746	55	0	0	100	0	0	100	Minority	242	416	329.463	37.2107	334
827	16144908	A1	150	9.29086	55	0	0	100	0	0	100	Minority	207	380	294.925	33.8532	295
828	8396939	C1	165	19.65	42	0	100	0	0	0	100	Minority	448	562	501.689	22.4861	501
829	1603460	C1	32	19.9568	42	0	100	0	0	0	100	Minority	487	536	511.418	11.0957	511
830	360786	C2	7	19.4021	42	0	100	0	0	0	100	Minority	498	525	509.438	5.60595	510
831	5325064	A1	105	19.7181	42	0	100	0	0	0	100	Minority	481	569	528.696	19.2104	530
832	35659	D1	0	0	47	0	0	100	0	0	100	Minority	113	128	119.824	4.20413	119
833	149131	D1	1	6.70551	47	0	0	100	0	0	100	Minority	142	179	166.761	8.90596	169
834	12736427	C1	57	4.47535	47	0	0	100	0	0	100	Minority	62	254	135.088	46.6264	125
835	94827	C1	0	0	47	0	0	100	0	0	100	Minority	173	206	189.657	8.23214	189
836	7016520	B1	31	4.41814	47	0	0	100	0	0	100	Minority	135	230	185.005	20.5174	185
837	18761186	A1	83	4.42403	47	0	0	100	0	0	100	Minority	165	291	234.531	26.4697	237
838	743138	C1	4	5.38258	54	20	80	0	0	20	80	Mixed	1029	1094	1068.62	16.7481	1073
839	8110	C1	0	0	54	20	80	0	0	20	80	Mixed	1018	1027	1022	3.28634	1022
840	14831694	B1	70	4.71962	54	20	80	0	0	20	80	Mixed	895	1123	997.99	52.6998	996
841	60507463	A1	285	4.71016	54	20	80	0	0	20	80	Mixed	886	1370	1144.84	116.531	1149
842	2483983	D1	2	0.805158	40	0	0	100	0	0	100	Minority	72	124	95.8205	12.8341	96
843	25320	D1	0	0	40	0	0	100	0	0	100	Minority	121	130	126.333	3.19722	128
844	20528216	C1	19	0.925555	40	0	0	100	0	0	100	Minority	55	283	148.158	55.0354	153
845	96291533	A1	91	0.945047	40	0	0	100	0	0	100	Minority	61	297	144.438	47.3407	137
846	1299950	A3	13	10.0004	22	2	0	98	0	2	98	Minority	108	146	129.094	8.25044	129
847	88071	A3	1	11.3545	22	2	0	98	0	2	98	Minority	107	133	121.765	7.3126	123
848	1386380	C1	14	10.0982	22	2	0	98	0	2	98	Minority	87	121	103.578	8.02184	104
849	14827168	D1	148	9.98168	22	2	0	98	0	2	98	Minority	55	163	100.042	23.1052	98
850	3902181	A1	39	9.99441	22	2	0	98	0	2	98	Minority	97	208	157.84	22.9096	158
851	649421	C2	5	7.69917	20	0	0	100	0	0	100	Minority	85	131	111.186	11.0309	113
852	52601	C1	0	0	20	0	0	100	0	0	100	Minority	82	91	86.5	2.25126	87
853	4650063	C1	34	7.31173	20	0	0	100	0	0	100	Minority	93	233	166.462	30.4084	163
854	9582737	B1	70	7.3048	20	0	0	100	0	0	100	Minority	129	250	188.019	29.1359	189
855	241659	B1	2	8.27612	20	0	0	100	0	0	100	Minority	137	168	154.865	8.30615	156
856	1062300	C1	8	7.53083	20	0	0	100	0	0	100	Minority	122	158	140.441	8.32605	141
857	10801587	A1	79	7.31374	20	0	0	100	0	0	100	Minority	85	222	154.162	29.0809	155
858	917132	A1	7	7.63249	20	0	0	100	0	0	100	Minority	232	266	250.103	6.86057	251
859	4276250	C1	265	61.9702	15	0	0	100	0	0	100	Minority	11	82	41.7906	19.3891	40
860	5822697	A2	276	47.4007	40	0	2	98	0	0	100	Minority	340	437	382.015	21.1067	380
861	5319202	C2	252	47.3755	40	0	2	98	0	0	100	Minority	371	466	428.541	18.8371	431
862	1860602	A1	88	47.2965	40	0	2	98	0	0	100	Minority	331	421	372.89	21.0097	370
863	3978750	C1	158	39.711	18	0	0	100	0	0	100	Minority	11	101	42.0069	23.3925	36
864	7869024	C1	170	21.6037	44	2	98	0	0	2	98	Minority	461	599	529.687	30.7444	530
865	8475976	A1	183	21.5904	44	2	98	0	0	2	98	Minority	517	642	585.427	27.5567	588
866	39229175	B1	123	3.13542	57	100	0	0	0	100	0	Majority	555	943	700.579	84.5192	682
867	19708325	A1	62	3.14588	57	100	0	0	0	100	0	Majority	641	879	756.17	53.0079	760
868	625126	C1	8	12.7974	48	0	100	0	0	0	100	Minority	516	557	536.777	8.86856	537
869	2250985	C1	30	13.3275	48	0	100	0	0	0	100	Minority	474	546	518.29	15.4878	519
870	5634961	C2	76	13.4872	48	0	100	0	0	0	100	Minority	464	556	513.465	21.4586	517
871	3778928	A1	51	13.4959	48	0	100	0	0	0	100	Minority	515	576	546.25	13.5672	546
872	6410385	C1	45	7.01986	42	0	0	100	0	0	100	Minority	706	889	773.665	41.8998	763
873	17167115	B1	119	6.93186	42	0	0	100	0	0	100	Minority	699	912	810.5	39.9686	809
874	23830580	C1	178	7.46939	40	0	0	100	0	0	100	Minority	223	425	327.602	48.0689	331
875	23927	C2	0	0	40	0	0	100	0	0	100	Minority	271	283	276.25	3.69966	275
876	7028451	A1	53	7.54078	40	0	0	100	0	0	100	Minority	249	401	338.456	37.0884	349
877	4168292	A1	31	7.4371	40	0	0	100	0	0	100	Minority	270	370	308.355	20.9015	303
878	69240	A2	3	43.3276	39	0	0	98	0	0	98	Minority	414	434	426.967	4.73627	427
879	18879510	C2	814	43.1155	39	0	0	98	0	0	98	Minority	406	539	466.547	28.9577	466
880	1121966	B1	9	8.02163	49	0	0	0	100	0	100	Minority	672	738	705.31	17.1292	707
881	29055534	A1	235	8.08796	49	0	0	0	100	0	100	Minority	431	724	580.308	69.4664	586
882	13806525	C1	90	6.51866	17	0	0	100	0	0	100	Minority	12	93	45.5849	21.1039	45
883	5263110	D1	34	6.46006	17	0	0	100	0	0	100	Minority	14	96	38.0394	15.9935	37
884	2420721	A1	16	6.6096	17	0	0	100	0	0	100	Minority	71	124	95.4793	11.1036	94
885	3664	A1	0	0	17	0	0	100	0	0	100	Minority	89	89	89	0	89
886	627229	A1	4	6.37726	17	0	0	100	0	0	100	Minority	20	88	57.3815	17.211	59
887	3922925	B1	4	1.01965	24	0	0	100	0	0	100	Minority	195	259	226.139	15.8931	227
888	3782332	C1	3	0.793161	24	0	0	100	0	0	100	Minority	185	264	217.168	17.4847	214
889	70662244	A1	63	0.891565	24	0	0	100	0	0	100	Minority	183	387	286.373	46.5569	281
890	7648162	C1	52	6.79902	57	0	98	0	2	0	100	Minority	449	558	500.236	24.3443	500
891	11416838	A1	78	6.83201	57	0	98	0	2	0	100	Minority	420	642	514.393	50.3866	507
892	4512236	A2	74	16.3999	46	0	0	100	0	0	100	Minority	364	438	399.826	16.474	400
893	15974	C2	0	0	46	0	0	100	0	0	100	Minority	432	434	433	0.707107	433
894	1804290	A1	30	16.627	46	0	0	100	0	0	100	Minority	369	433	405.357	14.6239	408
895	17766720	C1	121	6.81049	46	46	10	42	2	46	54	Mixed	698	916	796.72	51.6581	794
896	27333	B1	0	0	46	46	10	42	2	46	54	Mixed	883	886	884.9	0.943398	885
897	7621453	B1	51	6.69164	46	46	10	42	2	46	54	Mixed	651	798	720.604	33.1846	714
898	49031	B1	0	0	46	46	10	42	2	46	54	Mixed	898	905	902.263	2.02204	903
899	10550463	A1	72	6.82435	46	46	10	42	2	46	54	Mixed	763	937	852.958	39.4647	860
900	8240713	C1	157	19.0518	50	2	98	0	0	2	98	Minority	449	554	500.54	22.743	502
901	154708	C2	3	19.3914	50	2	98	0	0	2	98	Minority	456	470	463.703	3.25807	464
902	290828	A1	6	20.6308	50	2	98	0	0	2	98	Minority	535	562	551.237	6.15847	552
903	20686653	C1	149	7.20271	36	0	100	0	0	0	100	Minority	375	608	493.46	57.4854	489
904	1132903	C2	8	7.0615	36	0	100	0	0	0	100	Minority	482	555	510.489	18.6326	507
905	903658	C2	7	7.74629	36	0	100	0	0	0	100	Minority	455	514	485.372	14.7657	486
906	516031	B1	4	7.75147	36	0	100	0	0	0	100	Minority	621	689	661.091	19.465	665
907	7353354	A1	53	7.2076	36	0	100	0	0	0	100	Minority	452	675	576.159	51.6106	578
908	77401	A1	1	12.9197	36	0	100	0	0	0	100	Minority	382	434	411.424	14.0692	412
909	5829121	A2	195	33.4527	45	0	0	100	0	0	100	Minority	326	429	376.218	22.897	375
910	6105435	C2	204	33.4129	45	0	0	100	0	0	100	Minority	330	437	385.88	25.6067	383
911	3086694	A1	103	33.369	45	0	0	100	0	0	100	Minority	301	409	352.129	27.4371	349
912	7134919	D1	148	20.7431	27	96	0	4	0	96	4	Majority	25	98	58.3861	15.8379	58
913	5875081	A1	122	20.7657	27	96	0	4	0	96	4	Majority	68	185	117.063	21.9413	116
916	12832979	D1	92	7.16903	24	0	0	100	0	0	100	Minority	18	100	43.7668	16.1404	42
918	23837699	A1	171	7.17351	24	0	0	100	0	0	100	Minority	42	243	130.126	43.6524	124
919	4806250	D1	905	188.296	16	64	8	28	0	64	36	Mixed	16	64	30.4303	11.1387	28
920	18861	C1	0	0	49	16	0	84	0	16	84	Mixed	642	645	643.625	1.21835	643
921	34252231	C1	234	6.83167	49	16	0	84	0	16	84	Mixed	696	884	780.874	38.9521	777
922	1666376	B1	11	6.60115	49	16	0	84	0	16	84	Mixed	843	948	899.49	20.3745	899
924	3607588	B1	25	6.92984	49	16	0	84	0	16	84	Mixed	669	729	702.05	12.8719	703
925	10451263	A1	72	6.88912	49	16	0	84	0	16	84	Mixed	644	750	692.047	27.299	690
926	7280029	A1	50	6.8681	49	16	0	84	0	16	84	Mixed	845	956	901.408	26.81	902
927	1943759	C3	10	5.14467	36	14	4	82	0	14	86	Mixed	28	82	52.2122	14.2534	53
928	27695322	A1	144	5.19943	36	14	4	82	0	14	86	Mixed	25	205	99.6213	42.4814	100
929	58000	C1	1	17.2414	45	0	0	100	0	0	100	Minority	471	486	477.917	4.30036	477
930	5819500	C2	131	22.5105	45	0	0	100	0	0	100	Minority	379	487	431.87	21.7724	431
931	2223826	C1	22	9.89286	49	0	0	100	0	0	100	Minority	294	347	318.844	11.1353	319
932	1645960	C1	16	9.72077	49	0	0	100	0	0	100	Minority	169	237	203.356	14.4576	203
933	8998728	C2	89	9.89029	49	0	0	100	0	0	100	Minority	157	314	237.262	38.296	239
934	246064	A1	2	8.12797	49	0	0	100	0	0	100	Minority	293	323	312.106	5.35638	312
935	2455421	A1	24	9.77429	49	0	0	100	0	0	100	Minority	229	362	299.784	32.5105	300
936	371414	C1	13	35.0014	44	0	98	2	0	0	100	Minority	471	506	490.399	7.82349	491
937	252348	C1	9	35.665	44	0	98	2	0	0	100	Minority	428	458	440.59	7.58696	440
938	9857	C1	0	0	44	0	98	2	0	0	100	Minority	442	443	442.667	0.471405	443
939	6050132	C2	219	36.1976	44	0	98	2	0	0	100	Minority	411	506	452.512	16.9749	451
940	12463655	C1	204	16.3676	39	0	0	100	0	0	100	Minority	152	272	207.743	27.2004	207
941	637471	C2	10	15.687	39	0	0	100	0	0	100	Minority	141	171	154.566	6.41696	154
942	11395125	A1	186	16.3228	39	0	0	100	0	0	100	Minority	220	369	305.746	29.6562	308
943	4921815	C1	113	22.959	51	0	98	2	0	0	100	Minority	396	468	434.958	15.8765	436
944	5592	C2	0	0	51	0	98	2	0	0	100	Minority	444	446	444.667	0.942809	444
945	4351401	C2	100	22.9811	51	0	98	2	0	0	100	Minority	369	455	409.099	16.6075	409
946	3692	A1	0	0	51	0	98	2	0	0	100	Minority	442	444	443	1	442
948	21999134	C2	598	27.1829	45	0	0	100	0	0	100	Minority	200	357	270.155	36.2895	269
949	1357936	A1	37	27.2472	45	0	0	100	0	0	100	Minority	238	327	279.253	22.386	283
950	18103393	C2	214	11.821	36	0	0	100	0	0	100	Minority	272	414	344.868	29.2568	343
951	619107	A2	7	11.3066	36	0	0	100	0	0	100	Minority	304	346	319.931	10.8991	317
952	6608750	C2	134	20.2761	58	0	100	0	0	0	100	Minority	343	430	390.288	17.4982	392
953	3482094	D1	141	40.4929	23	44	0	56	0	44	56	Mixed	18	100	54.8932	26.2285	51
954	11467659	D2	464	40.4616	23	44	0	56	0	44	56	Mixed	19	103	49.1664	20.286	47
955	451497	A1	18	39.8674	23	44	0	56	0	44	56	Mixed	79	116	96.9396	8.83933	97
956	788010	C1	6	7.61412	44	0	100	0	0	0	100	Minority	428	472	445.761	9.14548	445
957	578216	C1	5	8.64729	44	0	100	0	0	0	100	Minority	356	397	377.018	8.70402	377
959	25815580	A1	198	7.66979	44	0	100	0	0	0	100	Minority	324	491	403.706	30.666	406
960	457046	C1	2	4.37593	33	0	0	100	0	0	100	Minority	175	226	196.691	14.2785	195
961	36986704	A1	160	4.32588	33	0	0	100	0	0	100	Minority	121	380	256.213	64.9781	253
962	207790	C1	2	9.6251	45	2	98	0	0	2	98	Minority	415	447	433.276	7.94621	435
963	19296073	C2	172	8.91373	45	2	98	0	0	2	98	Minority	281	428	354.827	32.0455	353
964	3592387	A1	32	8.90773	45	2	98	0	0	2	98	Minority	346	441	391.281	21.8513	393
965	30007687	C1	84	2.79928	59	0	100	0	0	0	100	Minority	437	645	531.75	44.3009	533
966	2581462	B1	7	2.71164	59	0	100	0	0	0	100	Minority	545	637	587.055	19.6019	586
967	21906682	A1	62	2.83019	59	0	100	0	0	0	100	Minority	566	685	624.169	25.532	626
968	384114	A1	1	2.60339	59	0	100	0	0	0	100	Minority	621	652	639.147	7.24198	640
969	777427	A1	2	2.57259	59	0	100	0	0	0	100	Minority	457	508	485.895	11.0952	487
970	7135000	C2	194	27.1899	41	0	0	100	0	0	100	Minority	368	461	419.952	18.3155	423
971	2232052	D1	13	5.82424	12	0	0	100	0	0	100	Minority	6	90	38.9578	20.2866	40
972	83738	D1	0	0	12	0	0	100	0	0	100	Minority	64	79	73.0303	3.32561	73
973	42766710	A1	235	5.49493	12	0	0	100	0	0	100	Minority	8	253	94.7464	59.1963	85
974	8247180	C2	170	20.6131	40	0	0	100	0	0	100	Minority	179	334	247.878	33.5434	245
975	19455	C2	0	0	40	0	0	100	0	0	100	Minority	259	266	262.8	2.56125	263
976	724761	A2	15	20.6965	40	0	0	100	0	0	100	Minority	229	272	246.276	8.98132	245
977	31103	A2	1	32.1512	40	0	0	100	0	0	100	Minority	178	195	186.083	5.55965	185
978	69501619	B1	225	3.23733	57	94	0	6	0	94	6	Majority	549	964	754.099	97.9879	754
979	12337370	A1	40	3.24218	57	94	0	6	0	94	6	Majority	637	897	774.403	61.2294	777
980	1072338	D2	52	48.4922	32	2	0	98	0	2	98	Minority	23	80	49.8402	15.2908	52
981	16908	C2	1	59.1436	32	2	0	98	0	2	98	Minority	65	68	66.6	1.0198	67
982	5014503	A1	244	48.6589	32	2	0	98	0	2	98	Minority	23	123	58.0418	22.9396	55
983	3796739	D1	58	15.2763	8	0	0	98	0	0	98	Minority	23	93	52.7769	16.8873	54
984	3196589	D2	49	15.3288	8	0	0	98	0	0	98	Minority	24	105	62.3145	20.2347	62
985	6031671	A1	92	15.2528	8	0	0	98	0	0	98	Minority	25	167	91.6339	37.8815	93
986	841365	C2	12	14.2625	31	0	0	100	0	0	100	Minority	56	86	68.75	6.42377	69
987	10025098	C3	144	14.3639	31	0	0	100	0	0	100	Minority	28	139	75.9719	29.9274	76
988	301011	C1	4	13.2886	31	0	0	100	0	0	100	Minority	73	91	79.7522	4.50866	79
989	150568	C1	2	13.283	31	0	0	100	0	0	100	Minority	96	117	107	5.01996	108
990	7961105	A1	114	14.3196	31	0	0	100	0	0	100	Minority	30	162	97.081	36.1328	98
991	13770573	D1	353	25.6344	33	0	0	100	0	0	100	Minority	81	192	119.791	21.618	118
992	583671	A1	15	25.6994	33	0	0	100	0	0	100	Minority	113	184	153.833	14.6154	156
993	7487109	C2	63	8.41446	51	0	0	100	0	0	100	Minority	136	232	178.78	21.0398	178
994	8026641	A2	67	8.3472	51	0	0	100	0	0	100	Minority	106	208	158.318	24.1328	158
995	7312690	D1	66	9.02541	23	2	0	98	0	2	98	Minority	3	122	43.5722	25.6786	40
996	18636199	A1	167	8.96105	23	2	0	98	0	2	98	Minority	49	246	143.289	41.8539	146
997	7361	A1	0	0	23	2	0	98	0	2	98	Minority	95	96	95.5	0.5	95
998	90178395	C1	118	1.30852	51	100	0	0	0	100	0	Majority	75	290	155.365	39.5713	151
999	21518934	A1	28	1.30118	51	100	0	0	0	100	0	Majority	61	310	136.182	60.2181	115
1000	3180604	C2	80	25.1525	74	0	100	0	0	0	100	Minority	240	307	278.305	14.5216	279
1001	676896	A2	17	25.1146	74	0	100	0	0	0	100	Minority	244	295	268.257	11.2494	268
1002	5913432	C1	119	20.1237	41	2	0	98	0	2	98	Minority	96	197	147.705	21.3345	148
1003	5046381	C2	101	20.0143	41	2	0	98	0	2	98	Minority	86	180	132.366	21.2422	131
1004	4454109	A2	89	19.9816	41	2	0	98	0	2	98	Minority	69	139	95.1299	15.5295	94
1005	4372328	A1	88	20.1266	41	2	0	98	0	2	98	Minority	82	179	124.239	20.3395	122
1006	908530	C2	6	6.60407	45	0	0	0	100	0	100	Minority	506	555	534.022	11.731	535
1007	14973044	B1	102	6.81224	45	0	0	0	100	0	100	Minority	512	727	606.695	46.5794	604
1008	32987697	C3	225	6.82072	45	0	0	0	100	0	100	Minority	399	612	498.201	41.0657	496
1009	140729	A1	1	7.10586	45	0	0	0	100	0	100	Minority	505	522	514.491	3.51075	515
1010	2067189	D2	255	123.356	49	0	0	100	0	0	100	Minority	22	105	39.3276	16.8919	34
1011	52811	A1	7	132.548	49	0	0	100	0	0	100	Minority	50	66	59.6786	3.53608	60
1012	11385096	C1	120	10.5401	55	100	0	0	0	100	0	Majority	406	539	460.681	26.2124	458
1013	19446154	B1	206	10.5934	55	100	0	0	0	100	0	Majority	454	623	534.72	32.3803	536
1014	3501456	D2	28	7.99667	24	2	2	96	0	2	98	Minority	43	112	82.8966	16.2576	84
1015	1059089	C2	8	7.55366	24	2	2	96	0	2	98	Minority	52	111	81.8403	17.9295	81
1016	3143514	C1	25	7.95288	24	2	2	96	0	2	98	Minority	59	147	104.485	18.9037	104
1017	28394690	A1	223	7.85358	24	2	2	96	0	2	98	Minority	21	152	64.1654	27.3898	59
1018	763	C1	0	0	45	0	0	0	100	0	100	Minority	486	486	486	0	486
1019	1772755	C1	17	9.58959	45	0	0	0	100	0	100	Minority	371	458	409.528	18.1699	409
1020	9640974	C2	92	9.5426	45	0	0	0	100	0	100	Minority	349	516	435.338	38.421	441
1021	18371758	C3	175	9.52549	45	0	0	0	100	0	100	Minority	329	505	407.091	34.5844	405
1022	227500	A1	223	980.22	38	0	0	100	0	0	100	Minority	27	53	40.1111	6.7106	39
1023	2598204	D1	51	19.6289	34	2	0	98	0	2	98	Minority	24	84	49.7297	15.0394	48
1024	7941796	A1	157	19.7688	34	2	0	98	0	2	98	Minority	47	225	112.593	35.7653	110
1025	1470000	D2	228	155.102	17	2	0	98	0	2	98	Minority	24	104	62.4636	21.3544	62
1026	126591	D1	1	7.89946	47	0	0	100	0	0	100	Minority	62	97	77.6471	10.6676	76
1027	162564	D1	1	6.15142	47	0	0	100	0	0	100	Minority	97	131	116.877	10.3188	121
1028	21275846	A1	127	5.96921	47	0	0	100	0	0	100	Minority	64	299	167.547	47.4219	160
1029	11206314	C2	166	14.8131	42	4	0	96	0	4	96	Minority	327	414	371.453	17.3315	372
1030	2766186	A2	41	14.8219	42	4	0	96	0	4	96	Minority	347	399	376.05	12.2621	378
1031	26745456	C1	197	7.36574	35	0	100	0	0	0	100	Minority	552	736	645.495	38.1261	645
1032	2179544	A1	16	7.34099	35	0	100	0	0	0	100	Minority	631	725	693.411	20.4739	699
1033	17726250	A1	291	16.4163	49	2	98	0	0	2	98	Minority	175	356	261.221	42.3531	260
1034	1745338	D2	12	6.87546	21	0	0	100	0	0	100	Minority	23	104	47.48	20.641	42
1035	17558541	C2	119	6.77733	21	0	0	100	0	0	100	Minority	24	128	69.3294	24.4952	68
1036	3316491	C3	23	6.93504	21	0	0	100	0	0	100	Minority	33	83	52.5602	11.9227	50
1037	4000043	C1	27	6.74993	21	0	0	100	0	0	100	Minority	93	157	125.048	12.2069	126
1038	114584	C1	1	8.72722	21	0	0	100	0	0	100	Minority	95	108	101.837	2.94401	102
1039	21180	C1	0	0	21	0	0	100	0	0	100	Minority	88	105	92.1667	5.8713	89
1040	68849	A1	0	0	21	0	0	100	0	0	100	Minority	59	66	62.6429	2.00382	63
1041	121224	A1	1	8.24919	21	0	0	100	0	0	100	Minority	70	83	76.18	3.53661	75
1042	20586733	A1	362	17.5841	44	0	0	100	0	0	100	Minority	489	698	592.281	50.7738	591
1043	1979096	A2	38	19.2007	40	2	0	98	0	2	98	Minority	66	110	86.0787	11.4243	86
1045	13550900	A1	262	19.3345	40	2	0	98	0	2	98	Minority	57	165	98.0048	23.9078	96
1046	104541385	B1	321	3.07055	29	74	10	18	0	74	28	Mixed	373	945	584.571	134.757	557
1047	3870377	C1	12	3.10047	29	74	10	18	0	74	28	Mixed	344	417	379.49	15.2353	379
1048	24175000	A1	110	4.55016	36	0	0	100	0	0	100	Minority	89	273	181.128	41.5478	189
1049	12378750	A2	480	38.7761	53	0	0	100	0	0	100	Minority	86	246	161.855	35.9157	164
1050	8587654	C1	132	15.3709	51	2	0	98	0	2	98	Minority	50	164	93.6476	28.3865	92
1051	4294173	D1	66	15.3697	51	2	0	98	0	2	98	Minority	46	108	72.5327	14.5922	72
1052	77456	A2	2	25.8211	38	0	0	100	0	0	100	Minority	139	150	145.933	2.81583	146
1053	15967544	A1	369	23.1094	38	0	0	100	0	0	100	Minority	85	220	155.38	29.6699	155
1054	15003841	B1	144	9.59754	58	0	100	0	0	0	100	Minority	555	711	636.268	34.9638	637
1055	14056747	C1	135	9.60393	58	0	100	0	0	0	100	Minority	555	718	638.289	34.2448	640
1056	248161	A1	2	8.05928	58	0	100	0	0	0	100	Minority	614	641	629.21	6.43319	629
1057	3692974	C1	31	8.39432	38	0	0	100	0	0	100	Minority	112	173	148.221	12.6939	149
1058	19965776	A1	166	8.31423	38	0	0	100	0	0	100	Minority	61	247	144.533	39.7646	142
1059	176493	C2	2	11.3319	45	0	2	96	0	0	98	Minority	369	397	381.686	7.77274	381
1060	144975	C2	2	13.7955	45	0	2	96	0	0	98	Minority	372	389	379.712	5.17835	379
1061	27732282	A2	331	11.9355	45	0	2	96	0	0	98	Minority	212	422	322.488	41.8067	324
1062	9816995	C2	152	15.4834	70	4	96	0	0	4	96	Minority	274	411	355.84	29.2112	359
1063	183873	A2	3	16.3156	70	4	96	0	0	4	96	Minority	377	403	393.635	5.17941	394
1064	1431632	C1	22	15.3671	70	4	96	0	0	4	96	Minority	256	308	282.059	11.9931	282
1065	230116	C2	2	8.69127	37	0	2	98	0	0	100	Minority	96	122	107.052	6.09537	107
1066	33740	C2	0	0	37	0	2	98	0	0	100	Minority	83	89	85.6667	1.88562	85
1068	22672	C3	0	0	37	0	2	98	0	0	100	Minority	94	97	95.7778	0.916246	96
1069	567878	C3	3	5.28282	37	0	2	98	0	0	100	Minority	119	158	140.079	8.74569	141
1070	15764754	C1	90	5.70894	37	0	2	98	0	0	100	Minority	77	201	130.958	27.9955	126
1071	13319	A1	0	0	37	0	2	98	0	0	100	Minority	193	195	193.6	0.8	193
1072	9275517	D1	1093	117.837	25	64	6	28	0	64	34	Mixed	0	106	33.3932	24.0321	29
1073	78233	A1	9	115.041	25	64	6	28	0	64	34	Mixed	28	62	44.3235	8.76061	43
1074	72106	C1	1	13.8685	59	0	100	0	0	0	100	Minority	261	280	270.846	4.95124	271
1075	10462207	B1	91	8.69797	59	0	100	0	0	0	100	Minority	115	297	206.02	36.8807	206
1076	593983	C1	5	8.41775	59	0	100	0	0	0	100	Minority	216	261	238.643	10.1664	237
1077	505452	C1	5	9.89214	59	0	100	0	0	0	100	Minority	97	133	110.936	7.44708	111
1078	3691252	A1	32	8.66915	59	0	100	0	0	0	100	Minority	115	283	224.571	40.9696	234
1079	684654	C1	1	1.46059	53	0	0	100	0	0	100	Minority	455	496	474.921	9.45574	475
1080	69454096	B1	146	2.10211	53	0	0	100	0	0	100	Minority	462	818	618.935	84.5732	612
1081	8581526	C3	70	8.15706	41	0	96	4	0	0	100	Minority	147	246	193.094	22.0699	192
1082	11800603	C1	96	8.13518	41	0	96	4	0	0	100	Minority	115	225	166.558	21.1574	167
1083	3611270	A1	29	8.03042	41	0	96	4	0	0	100	Minority	172	252	215.23	18.127	218
1084	9777500	A2	359	36.717	52	0	0	100	0	0	100	Minority	85	223	146.816	33.3705	144
1085	40328846	C3	286	7.0917	42	0	0	0	100	0	100	Minority	165	449	309.668	56.4677	318
1086	2266	B1	0	0	42	0	0	0	100	0	100	Minority	335	335	335	0	335
1087	4211388	B1	30	7.12354	42	0	0	0	100	0	100	Minority	150	338	233.821	50.5447	232
1088	2006053	C1	3	1.49547	36	0	0	100	0	0	100	Minority	149	220	184.247	19.3159	185
1089	32713947	A1	57	1.74238	36	0	0	100	0	0	100	Minority	148	283	211.37	26.6274	210
1090	706282	D1	5	7.07933	15	2	0	98	0	2	98	Minority	76	120	96.2914	11.4099	96
1091	26832468	A1	181	6.74556	15	2	0	98	0	2	98	Minority	33	236	134.881	45.1937	136
1092	3468399	B1	16	4.61308	47	2	98	0	0	2	98	Minority	521	621	570.247	25.9865	571
1093	466716	B1	2	4.28526	47	2	98	0	0	2	98	Minority	590	643	616.261	12.9244	617
1094	2444800	C1	11	4.49935	47	2	98	0	0	2	98	Minority	439	490	465.031	11.2281	465
1095	18187029	C3	84	4.61868	47	2	98	0	0	2	98	Minority	386	509	452.063	25.6491	452
1096	4671489	C2	21	4.49535	47	2	98	0	0	2	98	Minority	447	528	484.851	17.2666	485
1097	20604066	A1	95	4.61074	47	2	98	0	0	2	98	Minority	454	641	529.4	40.8164	522
1098	198976	C1	3	15.0772	47	0	0	100	0	0	100	Minority	96	127	109.195	7.91485	109
1099	15047518	D1	204	13.5571	47	0	0	100	0	0	100	Minority	34	133	67.9875	22.9517	64
1100	2106049	A1	28	13.295	47	0	0	100	0	0	100	Minority	92	145	124.188	11.6289	126
1101	9180427	C2	192	20.9141	47	0	100	0	0	0	100	Minority	230	389	319.088	34.7503	321
1102	983393	A2	21	21.3546	47	0	100	0	0	0	100	Minority	359	409	385.494	10.9989	387
1103	5384930	C1	113	20.9845	47	0	100	0	0	0	100	Minority	226	310	265.21	18.8268	262
1104	8878750	D1	1052	118.485	21	26	28	44	0	26	72	Mixed	0	122	30.1579	25.5013	24
1105	12023548	D1	413	34.3493	36	4	54	42	0	4	96	Minority	0	124	44.2179	30.5377	38
1106	2341452	A1	81	34.5939	36	4	54	42	0	4	96	Minority	70	128	101.232	11.3459	102
1107	833495	C2	6	7.1986	36	0	100	0	0	0	100	Minority	95	189	150.275	24.8844	154
1108	17671505	C1	126	7.13012	36	0	100	0	0	0	100	Minority	66	248	162.175	41.2981	164
1109	18585840	C1	39	2.09837	58	0	0	98	2	0	100	Minority	185	318	242.764	27.109	242
1110	12335755	C1	26	2.10769	58	0	0	98	2	0	100	Minority	213	347	274.902	27.5461	276
1111	10004261	A1	21	2.09911	58	0	0	98	2	0	100	Minority	243	367	310.686	21.2522	311
1112	1721239	A2	49	28.4679	42	0	0	100	0	0	100	Minority	89	162	126.051	17.161	125
1113	10244274	C2	291	28.4061	42	0	0	100	0	0	100	Minority	84	189	135.706	23.1767	133
1114	8176988	A1	232	28.3723	42	0	0	100	0	0	100	Minority	87	227	175.035	34.0556	185
1115	25376418	A2	461	18.1665	37	2	0	98	0	2	98	Minority	41	193	93.1863	30.8053	89
1116	101947	C2	2	19.618	37	2	0	98	0	2	98	Minority	42	60	52.2381	4.60233	52
1117	451338	C2	8	17.7251	37	2	0	98	0	2	98	Minority	69	96	79.8	5.35123	79
1118	14689	A1	0	0	37	2	0	98	0	2	98	Minority	74	77	75.7143	1.03016	76
1119	656858	A1	12	18.2688	37	2	0	98	0	2	98	Minority	55	135	86.4552	25.6201	81
1120	3520403	B1	30	8.52175	44	0	0	100	0	0	100	Minority	496	602	556.767	20.2401	559
1121	9423271	C3	81	8.59574	44	0	0	100	0	0	100	Minority	377	475	425.906	18.6772	425
1122	26116727	C1	225	8.61517	44	0	0	100	0	0	100	Minority	405	581	494.818	38.4426	495
1123	3759236	C2	32	8.51237	44	0	0	100	0	0	100	Minority	403	480	439.123	14.9525	439
1124	747863	A1	6	8.02286	44	0	0	100	0	0	100	Minority	511	574	535.674	15.0116	532
1125	24502953	C1	172	7.01956	44	0	40	58	0	0	98	Minority	324	477	397.783	31.4288	398
1126	3560804	B1	25	7.02089	44	0	40	58	0	0	98	Minority	392	497	448.608	26.7641	453
1127	633790	A1	4	6.31124	44	0	40	58	0	0	98	Minority	421	466	447.984	11.1482	451
1128	2021203	B3	14	6.92657	44	0	40	58	0	0	98	Minority	350	433	389.687	19.6583	389
1130	3560310	D1	299	83.9815	40	0	2	98	0	0	100	Minority	40	85	65.0562	10.762	67
1131	13992517	C1	124	8.86188	37	0	100	0	0	0	100	Minority	48	234	127.035	40.1688	121
1132	1931233	A1	17	8.80267	37	0	100	0	0	0	100	Minority	127	212	156.238	17.4434	150
1133	3712923	C3	34	9.15721	28	0	0	100	0	0	100	Minority	377	440	404.045	12.9597	403
1134	5694966	C1	52	9.13087	28	0	0	100	0	0	100	Minority	413	518	461.873	25.4978	462
1135	8773663	A1	80	9.1182	28	0	0	100	0	0	100	Minority	375	530	464.198	36.0689	468
1136	1828388	B3	17	9.29781	28	0	0	100	0	0	100	Minority	370	442	401.27	18.87	398
1137	737500	D1	288	390.508	40	0	0	100	0	0	100	Minority	40	69	50.0133	6.14443	49
1138	21836389	C1	254	11.632	41	0	0	100	0	0	100	Minority	246	372	327.789	25.1031	332
1139	9525000	A2	274	28.7664	52	0	0	100	0	0	100	Minority	179	299	239.32	23.589	240
1140	15794782	C2	222	14.0553	49	0	98	2	0	0	100	Minority	214	405	315.102	43.7868	316
1141	7179858	A2	101	14.0671	49	0	98	2	0	0	100	Minority	308	411	353.497	20.8608	353
1142	2502860	C2	35	13.984	49	0	98	2	0	0	100	Minority	312	404	363.008	19.1071	364
1143	795722	C2	10	12.5672	50	2	0	98	0	2	98	Minority	314	372	339.13	12.6009	340
1144	11317720	A2	143	12.6351	50	2	0	98	0	2	98	Minority	249	368	310.203	28.1919	309
1145	7781558	C2	99	12.7224	50	2	0	98	0	2	98	Minority	288	393	342.322	26.1234	342
1146	18343320	B1	110	5.99673	66	0	100	0	0	0	100	Minority	77	281	168.176	41.8179	165
1147	3247930	C1	20	6.15777	66	0	100	0	0	0	100	Minority	68	155	110.672	19.9244	111
1148	2228937	D1	209	93.7667	44	0	0	100	0	0	100	Minority	37	80	53.9698	10.4332	52
1149	17955198	D1	689	38.3733	28	98	0	0	0	98	0	Majority	6	124	61.4689	27.3827	59
1150	3716329	A1	143	38.4788	28	98	0	0	0	98	0	Majority	95	165	127.428	15.4789	125
1151	22223	A1	1	44.9984	28	98	0	0	0	98	0	Majority	109	111	110.111	0.566558	110
1152	3054688	C3	44	14.4041	32	0	0	100	0	0	100	Minority	192	283	241.772	18.9345	245
1153	16393273	C1	239	14.5792	32	0	0	100	0	0	100	Minority	184	352	275.255	38.1835	278
1154	865443	A1	13	15.0212	32	0	0	100	0	0	100	Minority	206	260	227.326	13.6513	225
1155	3131344	A1	45	14.3708	32	0	0	100	0	0	100	Minority	310	392	351.638	17.0013	353
1156	8947274	D1	129	14.4178	44	0	98	2	0	0	100	Minority	5	109	38.322	20.8979	38
1157	1950508	C1	28	14.3552	44	0	98	2	0	0	100	Minority	41	115	86.8285	14.7416	88
1158	12578469	A1	182	14.4692	44	0	98	2	0	0	100	Minority	10	116	53.2925	25.1384	52
1159	18261010	C1	209	11.4452	29	100	0	0	0	100	0	Majority	247	372	310.017	29.6512	311
1160	5823122	A2	279	47.9124	50	0	0	100	0	0	100	Minority	161	290	225.642	27.2275	227
1161	553128	C2	27	48.8133	50	0	0	100	0	0	100	Minority	277	310	294.434	7.60337	294
1162	854019	B1	9	10.5384	39	42	58	0	0	42	58	Mixed	578	617	596.876	9.10992	596
1163	447939	B1	5	11.1622	39	42	58	0	0	42	58	Mixed	456	517	484.226	13.8941	483
1164	7060109	C1	75	10.6231	39	42	58	0	0	42	58	Mixed	420	512	460.127	18.4989	459
1165	4587192	C3	48	10.4639	39	42	58	0	0	42	58	Mixed	385	453	417.278	14.7922	416
1166	5930154	C2	63	10.6237	39	42	58	0	0	42	58	Mixed	379	461	423.476	18.3014	425
1167	6111837	A1	65	10.6351	39	42	58	0	0	42	58	Mixed	459	589	527.37	28.4666	524
1168	11867020	D1	375	31.6002	29	82	6	14	0	82	20	Mixed	26	87	45.3291	12.8157	42
1169	2398884	A1	76	31.6814	29	82	6	14	0	82	20	Mixed	66	117	95.7775	11.1148	97
1170	23106503	D1	161	6.96774	41	98	2	0	0	98	2	Majority	228	403	301.774	34.4542	302
1171	11094549	B1	77	6.94035	41	98	2	0	0	98	2	Majority	289	441	368.462	37.7385	370
1172	477425	B1	3	6.28371	41	98	2	0	0	98	2	Majority	221	261	239.72	10.9182	241
1173	1197456	B1	9	7.51593	41	98	2	0	0	98	2	Majority	238	286	261.455	9.21291	262
1174	10831061	A1	76	7.01686	41	98	2	0	0	98	2	Majority	208	333	276.512	29.5827	276
1175	385296	A1	3	7.78622	41	98	2	0	0	98	2	Majority	231	264	248.853	9.5211	250
1176	893961	A1	6	6.7117	41	98	2	0	0	98	2	Majority	266	323	285.1	10.3193	285
1177	3043998	C2	54	17.7398	42	0	100	0	0	0	100	Minority	186	308	240.258	27.5307	237
1178	980392	C1	17	17.34	42	0	100	0	0	0	100	Minority	185	229	201.367	8.95754	200
1179	8113692	C1	144	17.7478	42	0	100	0	0	0	100	Minority	122	253	203.22	24.9477	207
1180	4740669	C2	84	17.719	42	0	100	0	0	0	100	Minority	220	370	288.789	39.4086	290
1181	6325026	D1	147	23.241	32	0	0	100	0	0	100	Minority	32	122	64.8884	22.9196	61
1182	496224	A1	11	22.1674	32	0	0	100	0	0	100	Minority	83	123	103.456	11.0077	103
1183	2047788	C1	15	7.32498	57	58	42	0	0	58	42	Mixed	313	387	343.789	17.5611	343
1184	2061904	C3	15	7.27483	57	58	42	0	0	58	42	Mixed	355	393	371.532	7.57995	371
1185	165658	C3	1	6.03653	57	58	42	0	0	58	42	Mixed	346	364	354.569	3.78649	355
1186	15001817	B1	111	7.3991	57	58	42	0	0	58	42	Mixed	316	485	390.289	40.1684	385
1187	415165	A1	3	7.22604	57	58	42	0	0	58	42	Mixed	354	378	365.404	6.54362	365
1188	23451340	B3	174	7.41962	57	58	42	0	0	58	42	Mixed	261	378	316.495	23.4317	315
1189	5600000	C1	782	139.643	22	18	62	20	2	18	84	Mixed	1	101	55.8215	20.337	57
1190	5557326	A2	168	30.2304	46	0	0	100	0	0	100	Minority	138	271	192.546	28.2072	191
1191	8852674	C2	268	30.2733	46	0	0	100	0	0	100	Minority	168	303	246.107	27.7204	246
1193	239085	D1	3	12.5478	32	0	0	100	0	0	100	Minority	101	118	108.611	3.72275	109
1194	231802	D1	3	12.9421	32	0	0	100	0	0	100	Minority	225	252	235.158	6.79987	234
1195	7882	D1	0	0	32	0	0	100	0	0	100	Minority	229	236	231.75	2.58602	231
1196	5908120	B1	70	11.8481	32	0	0	100	0	0	100	Minority	137	254	192.709	27.6138	191
1197	141309	C1	2	14.1534	32	0	0	100	0	0	100	Minority	150	162	156.089	2.8864	156
1198	18158763	A1	214	11.7849	32	0	0	100	0	0	100	Minority	109	263	176.596	35.1847	173
1199	8348750	A1	344	41.2038	39	0	0	100	0	0	100	Minority	14	104	48.5675	23.7875	45
1200	565843	A2	6	10.6036	33	0	0	100	0	0	100	Minority	40	90	62.9731	13.4047	63
1201	2962742	C1	30	10.1258	33	0	0	100	0	0	100	Minority	33	115	68.7255	23.1566	68
1202	7251513	C2	74	10.2048	33	0	0	100	0	0	100	Minority	35	125	68.2133	19.3362	68
1203	608095	A1	7	11.5114	33	0	0	100	0	0	100	Minority	32	62	46.0741	8.93015	46
1204	45557	A1	0	0	33	0	0	100	0	0	100	Minority	64	78	69	3.88587	68
1205	592500	A2	258	435.443	52	0	0	100	0	0	100	Minority	47	106	76.4113	12.8461	76
1206	1911222	C1	8	4.1858	30	0	0	100	0	0	100	Minority	263	327	291.653	16.6334	289
1207	13501076	B1	53	3.92561	30	0	0	100	0	0	100	Minority	275	442	351.341	34.3282	352
1208	44880347	A1	177	3.94382	30	0	0	100	0	0	100	Minority	211	423	301.498	41.888	291
1210	46867	D2	0	0	37	0	0	100	0	0	100	Minority	33	40	36.6667	2.26078	37
1211	1008598	D2	8	7.9318	37	0	0	100	0	0	100	Minority	9	31	18.8553	5.60247	19
1212	10310676	D1	75	7.27401	37	0	0	100	0	0	100	Minority	9	129	45.5673	28.6477	36
1213	30990280	A1	225	7.26034	37	0	0	100	0	0	100	Minority	18	160	68.3067	26.2898	66
1214	3798683	C3	40	10.53	46	0	100	0	0	0	100	Minority	375	463	412.161	18.0186	412
1215	12789763	C2	135	10.5553	46	0	100	0	0	0	100	Minority	413	566	491.471	37.6826	495
1216	45049	C1	0	0	46	0	100	0	0	0	100	Minority	417	427	422.8	2.61916	423
1217	117445	C1	1	8.51462	46	0	100	0	0	0	100	Minority	418	433	424.176	3.6121	424
1218	4805308	C1	50	10.4052	46	0	100	0	0	0	100	Minority	457	573	517.757	25.6941	520
1219	2926	C1	0	0	30	0	0	100	0	0	100	Minority	56	56	56	0	56
1220	766053	C1	16	20.8863	30	0	0	100	0	0	100	Minority	81	140	107.947	12.719	108
1221	517095	C2	11	21.2727	30	0	0	100	0	0	100	Minority	63	118	92.7711	13.2615	92
1222	10770176	A1	222	20.6125	30	0	0	100	0	0	100	Minority	25	138	69.2267	29.1731	65
1223	12223750	C1	260	21.2701	36	0	0	100	0	0	100	Minority	260	366	315.696	19.669	317
1224	51183750	A1	202	3.94657	50	0	0	100	0	0	100	Minority	42	337	188.026	74.1088	188
1225	8745000	C1	252	28.8165	28	76	6	18	0	76	24	Mixed	0	104	50.5523	21.0527	49
1226	5723475	D1	364	63.5977	40	0	0	100	0	0	100	Minority	29	122	64.1091	24.7076	58
1227	206525	A1	13	62.9464	40	0	0	100	0	0	100	Minority	87	119	99	8.4275	97
1228	39392	B1	0	0	36	0	0	100	0	0	100	Minority	244	256	250.421	3.37663	250
1229	20321794	C1	55	2.70645	36	0	0	100	0	0	100	Minority	203	375	291.181	38.3798	290
1230	10178814	A1	27	2.65257	36	0	0	100	0	0	100	Minority	252	386	327.166	26.5339	326
1231	1579339	A2	32	20.2616	38	2	0	98	0	2	98	Minority	100	187	146.373	20.357	145
1232	10865661	C2	218	20.0632	38	2	0	98	0	2	98	Minority	81	205	142.235	26.3321	144
1233	187841	A2	3	15.971	45	0	0	100	0	0	100	Minority	54	85	70.3418	8.38305	72
1234	1371293	C1	21	15.314	45	0	0	100	0	0	100	Minority	106	136	120.768	5.61548	121
1235	8507116	C2	130	15.2813	45	0	0	100	0	0	100	Minority	54	149	100.98	21.3231	100
1236	7011154	C3	59	8.41516	56	0	100	0	0	0	100	Minority	222	413	323.652	50.3138	332
1237	10906243	B1	92	8.43554	56	0	100	0	0	0	100	Minority	205	381	300.677	41.1313	305
1238	9909	C2	0	0	56	0	100	0	0	0	100	Minority	416	417	416.667	0.471405	417
1240	13282593	C1	112	8.43209	56	0	100	0	0	0	100	Minority	340	481	407.607	30.8705	406
1241	28178	C3	1	35.4887	50	0	0	98	0	0	98	Minority	377	392	384.545	4.22898	384
1242	1551957	C3	40	25.7739	50	0	0	98	0	0	98	Minority	335	382	359.971	10.1718	360
1243	151977	C1	4	26.3198	50	0	0	98	0	0	98	Minority	421	451	436.525	7.8586	438
1244	1253315	C3	33	26.3302	50	0	0	98	0	0	98	Minority	303	346	324.329	10.4602	324
1245	16273323	C2	423	25.9935	50	0	0	98	0	0	98	Minority	310	444	375.763	30.8603	377
1246	9766411	C3	84	8.60091	47	12	0	88	0	12	88	Mixed	330	426	379.384	19.7689	382
1247	16662581	C3	143	8.5821	47	12	0	88	0	12	88	Mixed	253	381	315.915	29.4542	315
1248	18461	C2	0	0	47	12	0	88	0	12	88	Mixed	400	408	403.571	2.66497	403
1250	449320	C2	4	8.90234	47	12	0	88	0	12	88	Mixed	263	291	272.309	6.87966	270
1251	1160872	C1	10	8.61421	47	12	0	88	0	12	88	Mixed	251	271	258.987	4.16089	259
1252	1304582	B3	11	8.43182	47	12	0	88	0	12	88	Mixed	293	354	325.338	15.2326	326
1253	42405221	C1	350	8.2537	53	2	0	98	0	2	98	Minority	190	337	244.936	29.3665	241
1254	3623096	D1	18	4.96813	38	0	0	100	0	0	100	Minority	37	113	76.9055	17.4662	78
1255	14977531	C1	75	5.0075	38	0	0	100	0	0	100	Minority	58	137	96.2727	18.2691	96
1256	218123	A1	1	4.58457	38	0	0	100	0	0	100	Minority	98	118	107.954	4.90345	108
1257	7781723	B1	88	11.3085	47	0	100	0	0	0	100	Minority	110	289	209.257	40.7913	214
1258	7617027	C1	87	11.4218	47	0	100	0	0	0	100	Minority	50	262	136.558	52.5945	124
1259	8628750	C1	87	10.0826	46	2	0	98	0	2	98	Minority	199	303	246.576	21.8888	246
1260	16027715	D1	82	5.11614	36	0	0	100	0	0	100	Minority	19	103	49.9638	18.7827	48
1261	4563097	A1	23	5.04044	36	0	0	100	0	0	100	Minority	71	112	90.3726	8.38069	90
1262	18007756	A1	93	5.16444	36	0	0	100	0	0	100	Minority	25	262	143.084	49.5166	143
1263	31203750	C1	189	6.05696	43	0	0	100	0	0	100	Minority	143	300	223.682	30.2809	223
1264	2653658	C1	17	6.40625	46	0	0	0	100	0	100	Minority	68	126	96.7013	10.8278	98
1265	8002	C1	0	0	46	0	0	0	100	0	100	Minority	131	133	132	0.707107	132
1266	3010700	C1	19	6.31082	46	0	0	0	100	0	100	Minority	35	124	86.6726	22.7976	91
1267	23233890	A1	148	6.37001	46	0	0	0	100	0	100	Minority	22	135	70.8339	28.6285	70
1268	25101250	C2	518	20.6364	40	2	0	98	0	2	98	Minority	260	408	331.702	28.5348	331
1269	1656656	B1	34	20.5233	34	96	0	4	0	96	4	Majority	121	191	145.524	13.744	143
1270	9581316	C1	195	20.3521	34	96	0	4	0	96	4	Majority	78	156	110.35	17.4472	110
1271	513642	A1	11	21.4157	34	96	0	4	0	96	4	Majority	109	154	127.471	11.3043	126
1272	15885	A1	0	0	34	96	0	4	0	96	4	Majority	145	151	148.5	1.89297	148
1273	12007500	C1	163	13.5748	35	0	0	100	0	0	100	Minority	171	327	252.778	38.1939	255
1274	441548	C1	20	45.2952	45	0	0	100	0	0	100	Minority	167	221	197.855	11.6583	199
1275	19140952	C2	889	46.4449	45	0	0	100	0	0	100	Minority	160	372	249.695	43.6481	245
1276	1626839	C2	34	20.8994	56	0	100	0	0	0	100	Minority	385	493	449.647	26.7756	453
1277	8304753	C2	174	20.9519	56	0	100	0	0	0	100	Minority	380	490	434.773	23.8401	436
1278	1105286	C1	23	20.8091	56	0	100	0	0	0	100	Minority	396	457	427.121	13.9448	427
1279	278750	D1	659	2364.13	26	92	8	0	0	92	8	Majority	6	18	10.4234	2.72971	10
1280	11915177	D1	178	14.9389	28	0	0	0	100	0	100	Minority	9	123	42.8135	24.1042	38
1281	14122	D2	0	0	28	0	0	0	100	0	100	Minority	21	23	22	0.816497	22
1282	79222	C1	1	12.6228	28	0	0	0	100	0	100	Minority	107	133	121.152	7.27853	122
1283	1092729	C1	17	15.5574	28	0	0	0	100	0	100	Minority	12	76	41.455	14.4422	41
1284	5143460	C3	158	30.7186	31	0	0	100	0	0	100	Minority	66	164	111.937	26.449	110
1285	15848360	C2	488	30.7918	31	0	0	100	0	0	100	Minority	80	244	143.376	33.6584	138
1286	5230680	C1	161	30.7799	31	0	0	100	0	0	100	Minority	141	225	187.188	20.5142	190
1287	10734377	C2	111	10.3406	33	0	100	0	0	0	100	Minority	114	252	178.047	31.0165	179
1288	173123	C3	2	11.5525	33	0	100	0	0	0	100	Minority	152	168	159.25	3.57432	159
1289	2617278	C2	46	17.5755	36	0	100	0	0	0	100	Minority	130	206	165.259	17.2226	165
1290	4168972	C3	73	17.5103	36	0	100	0	0	0	100	Minority	167	270	215.469	23.4458	214
1291	2862500	D1	1743	608.908	16	92	6	2	2	92	10	Majority	1	37	7.74978	5.62604	7
1292	27714161	C1	246	8.87633	50	0	100	0	0	0	100	Minority	123	300	207.122	35.0893	206
1293	1627589	B1	4	2.45762	47	0	0	100	0	0	100	Minority	666	729	697.813	15.772	699
1294	4975460	C1	11	2.21085	47	0	0	100	0	0	100	Minority	622	703	658.044	17.5908	656
1295	43806950	A1	95	2.16861	47	0	0	100	0	0	100	Minority	648	884	760.16	45.1082	758
1296	5727162	B1	14	2.44449	35	2	0	98	0	2	98	Minority	63	184	116.99	30.8145	118
1297	25243	B1	0	0	35	2	0	98	0	2	98	Minority	145	153	147.9	2.77308	146
1298	20379137	D1	48	2.35535	35	2	0	98	0	2	98	Minority	55	167	95.3269	25.5164	92
1299	15551333	A1	36	2.31491	35	2	0	98	0	2	98	Minority	62	273	171.97	52.9543	181
1300	5015875	A1	12	2.3924	35	2	0	98	0	2	98	Minority	69	129	96.902	14.0442	95
1301	5421736	B1	37	6.82438	57	0	0	100	0	0	100	Minority	616	700	660.013	17.1073	661
1302	10086961	B2	68	6.74138	57	0	0	100	0	0	100	Minority	513	620	568.096	21.0131	570
1303	10685556	C1	73	6.83165	57	0	0	100	0	0	100	Minority	528	678	597.837	37.712	598
1304	16488958	A1	112	6.79242	57	0	0	100	0	0	100	Minority	487	655	572.09	40.9394	578
914	1049	C1	0	0	24	0	0	100	0	0	100	Minority	91	91	91	0	91
947	4180	A2	0	0	45	0	0	100	0	0	100	Minority	330	338	334.25	3.03109	333
958	3194	C1	0	0	44	0	100	0	0	0	100	Minority	346	346	346	0	346
1044	2503	A2	0	0	40	2	0	98	0	2	98	Minority	72	72	72	0	72
1192	539	D1	0	0	32	0	0	100	0	0	100	Minority	114	114	114	0	114
1305	51339	A1	0	0	57	0	0	100	0	0	100	Minority	575	582	578.158	1.95376	578
1307	214980	B2	5	23.258	60	0	0	100	0	0	100	Minority	708	734	719.08	6.30858	718
1308	33056	B2	1	30.2517	60	0	0	100	0	0	100	Minority	602	610	605.231	2.42277	605
1309	13144859	B1	23	1.74973	50	0	0	100	0	0	100	Minority	486	619	554.627	26.2762	552
1310	8434	C1	0	0	56	0	0	62	38	0	100	Minority	210	212	211	0.816497	211
1311	3403	C1	0	0	56	0	0	62	38	0	100	Minority	203	203	203	0	203
1313	375856	C1	3	7.98178	56	0	0	62	38	0	100	Minority	207	247	227.476	9.52462	228
1314	18306300	B1	128	6.99213	56	0	0	62	38	0	100	Minority	47	275	160.985	50.1243	162
1315	20467696	C1	143	6.98662	56	0	0	62	38	0	100	Minority	53	310	178.99	61.921	183
1316	1427500	D1	314	219.965	28	100	0	0	0	100	0	Majority	1	29	6.96154	5.70963	5
1317	382500	D1	929	2428.76	17	98	2	0	0	98	2	Majority	3	31	7.76974	5.35143	6
1318	451523	C3	7	15.5031	52	0	100	0	0	0	100	Minority	486	506	495.724	4.23176	496
1319	6943899	C2	115	16.5613	52	0	100	0	0	0	100	Minority	453	601	504.799	32.2315	497
1320	836657	C2	14	16.7333	52	0	100	0	0	0	100	Minority	607	648	630.787	9.27851	631
1322	11262897	C1	187	16.6032	52	0	100	0	0	0	100	Minority	496	644	576.496	35.6778	578
1323	6745546	D2	125	18.5307	52	8	64	0	30	8	94	Minority	8	78	30.2413	16.4546	27
1324	18378762	C1	341	18.554	52	8	64	0	30	8	94	Minority	11	199	92.0251	51.7972	92
1325	79089	C1	1	12.644	52	8	64	0	30	8	94	Minority	14	41	26	7.04273	24
1326	3320	A1	0	0	52	8	64	0	30	8	94	Minority	190	190	190	0	190
1327	10260000	D2	1479	144.152	40	6	92	0	0	6	92	Minority	0	70	20.6483	14.73	17
1328	12350000	C1	140	11.336	56	0	100	0	0	0	100	Minority	325	448	389.228	22.1998	392
1329	2009592	D1	49	24.3831	56	8	92	0	0	8	92	Minority	49	93	72.0149	11.4685	73
1330	7606064	D2	185	24.3227	56	8	92	0	0	8	92	Minority	25	92	62.9921	15.4421	66
1331	3721844	C1	91	24.4502	56	8	92	0	0	8	92	Minority	58	109	87.2082	10.7855	89
1332	31760000	C3	155	4.88035	64	64	34	0	0	64	34	Mixed	306	478	393.75	35.5795	396
1333	16329386	D1	786	48.1341	61	0	66	0	34	0	100	Minority	345	506	413.6	30.8146	408
1334	17620145	D1	110	6.24285	53	2	98	0	0	2	98	Minority	20	164	74.4125	31.2475	71
1335	2448	A1	0	0	53	2	98	0	0	2	98	Minority	154	154	154	0	154
1336	33706201	A1	209	6.20064	53	2	98	0	0	2	98	Minority	15	175	85.2315	36.9066	85
1337	483440	C3	17	35.1647	57	0	100	0	0	0	100	Minority	120	161	142.369	11.4667	146
1338	5477959	C1	190	34.6845	57	0	100	0	0	0	100	Minority	150	236	185.433	20.9283	180
1339	6437350	C2	223	34.6416	57	0	100	0	0	0	100	Minority	82	176	127.52	21.9032	126
1340	21654866	D1	306	14.1308	58	0	100	0	0	0	100	Minority	259	450	342.108	37.982	340
1341	2292622	C1	7	3.05327	54	2	0	98	0	2	98	Minority	116	180	146.092	15.6788	143
1342	12064490	B1	35	2.90108	54	2	0	98	0	2	98	Minority	124	231	172.797	21.4326	172
1343	3552258	B1	10	2.81511	54	2	0	98	0	2	98	Minority	305	390	354.64	20.0539	358
1344	10654	C1	1	93.8615	21	2	98	0	0	2	98	Minority	13	20	17.2222	2.61524	18
1345	33106250	C1	410	12.3844	51	0	100	0	0	0	100	Minority	326	472	408.266	31.1229	413
1346	3437500	D2	109	31.7091	48	0	58	0	42	0	100	Minority	28	94	51.2471	14.8372	48
1347	19491802	C1	243	12.4668	53	2	98	0	0	2	98	Minority	38	163	89.2632	30.8812	87
1348	33569	C1	0	0	53	2	98	0	0	2	98	Minority	99	112	104.462	4.08779	104
1349	3079655	A1	38	12.339	53	2	98	0	0	2	98	Minority	119	193	151.725	17.0206	150
1350	76855	A1	1	13.0115	53	2	98	0	0	2	98	Minority	107	137	118.125	8.75982	114
1351	42753423	A1	532	12.4434	53	2	98	0	0	2	98	Minority	44	346	175.81	77.539	176
1352	195978	A1	2	10.2052	53	2	98	0	0	2	98	Minority	61	84	70.9872	5.70536	71
1353	1186461	D1	218	183.74	41	0	100	0	0	0	100	Minority	22	57	41.5711	7.51804	42
1354	287289	C1	53	184.483	41	0	100	0	0	0	100	Minority	20	54	38.0348	9.04859	37
1355	7108149	C2	265	37.2812	61	0	100	0	0	0	100	Minority	7	118	61.6263	24.5743	61
1356	3961851	D1	148	37.3563	61	0	100	0	0	0	100	Minority	86	200	135.648	25.2295	132
1357	16061269	D1	216	13.4485	61	22	78	0	0	22	78	Mixed	94	293	189.365	48.9896	185
1358	4259981	D2	57	13.3803	61	22	78	0	0	22	78	Mixed	76	174	126.782	24.8704	128
1359	14059858	D1	456	32.4328	60	0	100	0	0	0	100	Minority	118	249	185.99	29.2095	188
1360	11969136	C1	388	32.4167	60	0	100	0	0	0	100	Minority	179	289	233.776	20.7095	237
1361	55800463	C1	168	3.01073	49	0	0	0	100	0	100	Minority	13	261	111.214	63.9547	99
1363	36257	A1	0	0	49	0	0	0	100	0	100	Minority	239	263	250.929	7.97733	248
1364	94586	A1	0	0	49	0	0	0	100	0	100	Minority	221	228	224.55	1.98683	225
1365	9282462	A1	28	3.01644	49	0	0	0	100	0	100	Minority	69	201	122.646	24.9518	122
1366	78715	D3	2	25.4081	72	0	100	0	0	0	100	Minority	347	378	364.161	7.43617	364
1367	19669	D3	0	0	72	0	100	0	0	0	100	Minority	384	389	386.1	1.3	386
1368	14369116	C1	313	21.7828	72	0	100	0	0	0	100	Minority	287	424	357.042	30.9343	355
1369	2907806	D2	65	22.3536	37	100	0	0	0	100	0	Majority	35	131	75.316	21.5428	74
1370	918929	C2	20	21.7645	37	100	0	0	0	100	0	Majority	70	149	108.337	20.5364	107
1371	202295	D2	4	19.7731	37	100	0	0	0	100	0	Majority	91	142	121.296	11.5646	123
1373	2038858	C1	45	22.0712	37	100	0	0	0	100	0	Majority	71	202	130.941	33.1736	131
1374	2090513	D1	46	22.0042	37	100	0	0	0	100	0	Majority	82	204	126.618	29.0201	120
1375	17336046	D1	23	1.32672	55	98	2	0	0	98	2	Majority	754	1039	874.613	66.1234	867
1376	15393722	C3	20	1.29923	55	98	2	0	0	98	2	Majority	552	887	743.054	90.7029	772
1377	28261815	D1	37	1.30919	55	98	2	0	0	98	2	Majority	565	790	695.172	48.3031	702
1378	239761	C1	30	125.125	32	94	0	0	6	94	6	Majority	135	168	148.761	8.63054	148
1379	7193989	D1	897	124.687	32	94	0	0	6	94	6	Majority	28	146	68.76	27.8426	64
1380	48663750	C1	568	11.6719	60	0	100	0	0	0	100	Minority	83	321	205.895	52.7164	210
1381	9072537	D2	320	35.2713	31	96	4	0	0	96	4	Majority	10	114	55.0988	26.3383	58
1383	2043686	C1	72	35.2305	31	96	4	0	0	96	4	Majority	76	129	101.994	12.682	104
1384	787140	D1	7	8.89295	52	0	0	0	100	0	100	Minority	154	202	182.187	10.0746	182
1385	21717860	C1	187	8.61042	52	0	0	0	100	0	100	Minority	101	326	166.243	44.0674	160
1386	25187433	C1	863	34.2631	46	0	92	0	8	0	100	Minority	21	190	92.2552	40.2734	89
1387	5067655	C2	1882	371.375	35	6	78	0	14	6	92	Minority	32	130	62.857	21.9044	60
1388	307487	C3	114	370.747	35	6	78	0	14	6	92	Minority	32	66	47.4426	9.24533	47
1389	377358	C1	140	371	35	6	78	0	14	6	92	Minority	71	98	84.2418	6.537	84
1390	3696903	C1	57	15.4183	52	0	0	100	0	0	100	Minority	61	198	111.472	36.5669	100
1391	5770366	D1	89	15.4236	52	0	0	100	0	0	100	Minority	49	132	79.5705	22.5012	75
1392	13716481	A1	212	15.4559	52	0	0	100	0	0	100	Minority	56	221	142.911	40.9426	146
1393	10980896	C3	237	21.5829	52	2	2	0	96	2	98	Minority	44	205	132.706	39.9913	139
1394	5094104	C1	110	21.5936	52	2	2	0	96	2	98	Minority	70	147	105.959	15.0374	106
1395	13866796	C1	273	19.6873	44	0	98	2	0	0	100	Minority	53	203	128.32	34.3379	128
1396	1196954	C2	24	20.0509	44	0	98	2	0	0	100	Minority	152	219	184.238	17.3929	184
1397	7962500	C1	88	11.0518	45	0	100	0	0	0	100	Minority	39	226	131.799	44.0925	128
1398	2181637	C3	17	7.79231	45	0	2	98	0	0	100	Minority	222	293	261.424	14.254	262
1399	1226647	B1	10	8.1523	45	0	2	98	0	0	100	Minority	339	398	364.07	14.8004	362
1400	14050429	B3	109	7.75777	45	0	2	98	0	0	100	Minority	219	345	274.93	27.6269	271
1401	36940118	B1	84	2.27395	41	0	0	100	0	0	100	Minority	264	541	388.069	66.2073	384
1402	11791006	C1	27	2.28988	41	0	0	100	0	0	100	Minority	307	424	359.938	25.0453	361
1403	407626	B3	1	2.45323	41	0	0	100	0	0	100	Minority	302	348	329.043	12.7916	331
1404	2022472	C1	74	36.5889	40	0	0	100	0	0	100	Minority	156	234	188.442	20.0991	185
1405	7348778	C2	267	36.3326	40	0	0	100	0	0	100	Minority	131	220	178.485	20.6481	179
1406	9033750	C2	305	33.7623	41	0	0	100	0	0	100	Minority	160	287	217.347	25.5628	217
1407	947499	C3	26	27.4407	35	50	50	0	0	50	50	Mixed	375	420	396.079	11.6132	396
1408	6166251	C2	171	27.7316	35	50	50	0	0	50	50	Mixed	345	438	380	16.5487	378
1409	375000	D1	352	938.667	39	4	0	96	0	4	96	Minority	26	56	41.0748	8.13917	41
1410	17550000	C1	588	33.5043	57	0	0	100	0	0	100	Minority	211	364	265.081	29.3693	261
1411	5003928	B1	24	4.79623	34	66	32	2	0	66	34	Mixed	261	392	319.745	29.0178	319
1412	23890677	C1	117	4.89731	34	66	32	2	0	66	34	Mixed	208	479	333.327	62.3675	330
1413	1854145	A1	9	4.85399	34	66	32	2	0	66	34	Mixed	308	399	334.766	14.8085	333
1414	264089	C3	12	45.4392	38	0	0	100	0	0	100	Minority	332	349	339.419	4.269	340
1415	5045709	C3	235	46.5742	38	0	0	100	0	0	100	Minority	273	341	303.434	15.4888	303
1416	4805432	C2	223	46.4058	38	0	0	100	0	0	100	Minority	254	350	292.201	22.5359	289
1417	3539770	C1	165	46.6132	38	0	0	100	0	0	100	Minority	226	274	248.313	10.0014	248
1418	24503557	B1	60	2.44862	33	0	0	100	0	0	100	Minority	84	249	150.705	38.6336	148
1419	1575461	B1	4	2.53894	33	0	0	100	0	0	100	Minority	73	163	118.491	18.6683	118
1420	24991502	C1	61	2.44083	33	0	0	100	0	0	100	Minority	92	261	156.632	38.0073	152
1421	31396384	C1	77	2.45251	33	0	0	100	0	0	100	Minority	60	195	124.903	28.6222	124
1422	16976847	A1	42	2.47396	33	0	0	100	0	0	100	Minority	176	338	258.223	33.5151	258
1423	14100597	C1	152	10.7797	40	8	60	32	0	8	92	Minority	110	236	163.336	28.0962	157
1424	208433	C2	2	9.59541	40	8	60	32	0	8	92	Minority	130	163	145.889	9.23359	145
1425	14419701	A1	155	10.7492	40	8	60	32	0	8	92	Minority	109	229	170.028	21.9204	172
1426	1486268	A1	16	10.7652	40	8	60	32	0	8	92	Minority	123	158	141.074	8.31274	140
1427	2223827	C3	22	9.89286	41	32	68	0	0	32	68	Mixed	401	482	437.445	16.6241	436
1428	11884768	C2	119	10.0128	41	32	68	0	0	32	68	Mixed	350	514	408.786	37.3205	397
1429	1412655	C1	14	9.91042	41	32	68	0	0	32	68	Mixed	442	529	484.353	21.3541	484
1430	11697500	C1	251	21.4576	42	10	0	90	0	10	90	Mixed	229	322	276.337	20.2081	277
1431	804299	D1	6	7.45991	35	0	0	100	0	0	100	Minority	19	78	53.7628	14.0593	56
1432	3623151	D1	28	7.72808	35	0	0	100	0	0	100	Minority	12	56	29.9097	10.4088	30
1433	29346300	A1	230	7.83744	35	0	0	100	0	0	100	Minority	14	259	92.4418	52.3169	82
1434	2684958	C1	86	32.0303	38	0	0	100	0	0	100	Minority	207	257	236.272	11.1384	236
1435	14679886	C2	468	31.8804	38	0	0	100	0	0	100	Minority	216	322	270.75	20.836	271
1436	131406	A1	4	30.44	38	0	0	100	0	0	100	Minority	221	241	227.49	3.90762	227
1437	286072	C2	2	6.99125	35	0	100	0	0	0	100	Minority	435	483	462.28	11.9335	465
1438	29852678	C1	157	5.25916	35	0	100	0	0	0	100	Minority	398	563	499.086	30.179	502
1439	34603	B1	0	0	36	0	0	100	0	0	100	Minority	323	339	330.214	4.5541	329
1440	10677922	B1	145	13.5794	36	0	0	100	0	0	100	Minority	114	264	193.026	38.3649	197
1441	13055173	C1	178	13.6344	36	0	0	100	0	0	100	Minority	89	227	139.806	28.084	140
1442	2523551	A1	34	13.4731	36	0	0	100	0	0	100	Minority	241	339	281.537	21.3294	279
1443	11916250	C1	164	13.7627	41	0	0	2	98	0	100	Minority	91	198	138.767	21.5243	137
1444	18642	A1	0	0	41	0	0	2	98	0	100	Minority	131	134	132.3	0.9	132
1445	83858	A1	1	11.9249	41	0	0	2	98	0	100	Minority	133	143	137.241	2.71211	137
1446	173424	D2	3	17.2986	52	0	0	100	0	0	100	Minority	10	16	12.7536	1.57338	13
1447	8316313	D1	152	18.2773	52	0	0	100	0	0	100	Minority	11	101	37.4563	19.7188	34
1448	9147581	C1	119	13.0089	39	0	100	0	0	0	100	Minority	491	591	549.636	19.1716	550
1449	3639919	A1	47	12.9124	39	0	100	0	0	0	100	Minority	447	536	490.094	20.1806	489
1450	8926142	C1	110	12.3234	46	0	100	0	0	0	100	Minority	265	392	323.758	29.6355	321
1451	119797	C1	1	8.34745	46	0	100	0	0	0	100	Minority	262	293	281.356	8.32708	283
1452	5249946	C2	65	12.3811	46	0	100	0	0	0	100	Minority	210	291	253.764	19.5722	255
1453	439259	C2	5	11.3828	46	0	100	0	0	0	100	Minority	323	349	334.71	6.31387	335
1454	2994855	A1	37	12.3545	46	0	100	0	0	0	100	Minority	261	373	319.952	27.8693	322
1455	4985000	C1	268	53.7613	46	6	0	94	0	6	94	Minority	176	264	222.626	21.142	224
1456	590908	C1	8	13.5385	29	2	0	98	0	2	98	Minority	118	143	129.319	4.65523	129
1457	29231	C1	0	0	29	2	0	98	0	2	98	Minority	149	152	150.615	1.14613	151
1458	8984620	C1	113	12.577	29	2	0	98	0	2	98	Minority	35	136	83.6141	25.6344	83
1459	1467175	C1	18	12.2685	29	2	0	98	0	2	98	Minority	60	118	96.2174	12.1373	99
1460	12276816	A1	154	12.544	29	2	0	98	0	2	98	Minority	35	176	90.7919	30.716	91
1461	102659	D2	3	29.223	35	0	0	100	0	0	100	Minority	36	47	40.878	2.43145	41
1462	3682628	D1	117	31.7708	35	0	0	100	0	0	100	Minority	18	60	40.3683	8.49651	41
1463	917213	A1	29	31.6175	35	0	0	100	0	0	100	Minority	51	75	64.2915	5.18587	65
1464	9633359	C1	257	26.6781	8	100	0	0	0	100	0	Majority	251	379	313.899	28.837	312
1466	95776	D2	3	31.3231	46	0	2	0	98	0	100	Minority	6	10	8.21053	1.25986	8
1467	8494534	D1	283	33.3155	46	0	2	0	98	0	100	Minority	6	125	43.3332	30.1607	37
1468	12337190	A1	410	33.2329	46	0	2	0	98	0	100	Minority	63	252	152.178	41.9384	148
1469	390304	B1	8	20.4968	21	98	0	0	0	98	0	Majority	227	270	254.132	8.79616	256
1470	9313036	C1	192	20.6163	21	98	0	0	0	98	0	Majority	100	282	177.57	40.9765	174
1471	643164	C1	13	20.2126	21	98	0	0	0	98	0	Majority	150	185	169.557	7.86427	171
1472	15051473	D1	310	20.596	21	98	0	0	0	98	0	Majority	105	221	145.245	24.2325	141
1473	2854521	A1	59	20.669	21	98	0	0	0	98	0	Majority	248	344	301.172	23.685	301
1474	19385000	C1	216	11.1426	53	0	0	100	0	0	100	Minority	251	382	327.041	31.8402	331
1475	5568750	C2	192	34.4781	41	0	0	98	0	0	98	Minority	330	414	372.582	17.2543	374
1476	4953779	C2	59	11.9101	34	0	2	98	0	0	100	Minority	231	313	266.07	14.7906	266
1477	6757428	C1	80	11.8388	34	0	2	98	0	0	100	Minority	190	264	226.998	14.2511	227
1478	2762544	A1	33	11.9455	34	0	2	98	0	0	100	Minority	259	313	286.418	12.3093	286
1479	16795739	C1	199	11.8482	49	0	2	0	98	0	100	Minority	127	222	173.127	21.8053	171
1480	57618	A1	1	17.3557	49	0	2	0	98	0	100	Minority	138	148	142.19	2.51886	142
1481	429143	A1	5	11.6511	49	0	2	0	98	0	100	Minority	155	198	177.094	11.2027	178
1482	9067683	C1	164	18.0862	40	2	0	98	0	2	98	Minority	123	267	211.972	32.2049	219
1483	772414	C2	14	18.125	40	2	0	98	0	2	98	Minority	244	280	259.517	7.32525	259
1484	727847	C2	13	17.8609	40	2	0	98	0	2	98	Minority	148	175	157.809	5.39306	157
1485	10337056	A1	187	18.0903	40	2	0	98	0	2	98	Minority	134	246	186.234	24.1648	185
1486	2629423	D1	30	11.4093	34	0	0	100	0	0	100	Minority	49	105	75.4986	10.5697	75
1487	24848077	A1	282	11.349	34	0	0	100	0	0	100	Minority	46	284	152.092	58.8825	150
1488	375510	C2	7	18.6413	59	100	0	0	0	100	0	Majority	347	380	357	5.62731	356
1489	1565241	C1	29	18.5275	59	100	0	0	0	100	0	Majority	330	382	350.38	12.2232	347
1490	12956749	A1	243	18.7547	59	100	0	0	0	100	0	Majority	268	398	330.292	26.3656	328
1491	2528088	D1	137	54.1912	38	0	0	100	0	0	100	Minority	10	59	29.541	11.7983	29
1492	64412	A1	4	62.1002	38	0	0	100	0	0	100	Minority	57	66	61.4231	2.25616	61
1493	19562500	C1	437	22.3387	48	0	0	100	0	0	100	Minority	283	396	339.62	21.3768	340
1494	451758	B1	4	8.8543	44	0	0	100	0	0	100	Minority	143	163	153.293	4.35234	153
1495	30989492	C1	290	9.35801	44	0	0	100	0	0	100	Minority	135	291	201.826	34.4466	199
1496	24686940	C1	270	10.937	52	2	0	98	0	2	98	Minority	174	357	256.447	42.598	256
1497	29384483	C1	264	8.98433	41	0	32	68	0	0	100	Minority	42	156	85.4216	24.7625	84
1498	335315	A1	3	8.94681	41	0	32	68	0	0	100	Minority	108	150	129.455	11.6386	129
1500	1726821	A1	16	9.26558	41	0	32	68	0	0	100	Minority	107	171	134.19	14.3091	132
1501	4153680	C1	46	11.0745	29	0	100	0	0	0	100	Minority	158	223	191.586	13.9898	190
1502	904025	A2	10	11.0616	29	0	100	0	0	0	100	Minority	76	121	98.5268	9.91577	99
1503	10272295	A1	113	11.0005	29	0	100	0	0	0	100	Minority	87	204	149.962	24.4597	151
1504	654315	D2	17	25.9814	35	0	100	0	0	0	100	Minority	16	40	28.2471	5.13455	28
1505	83641	D2	2	23.9117	35	0	100	0	0	0	100	Minority	9	25	17.2	3.78946	17
1506	6644807	D1	171	25.7344	35	0	100	0	0	0	100	Minority	7	75	30.632	15.6987	28
1507	2938487	A1	76	25.8636	35	0	100	0	0	0	100	Minority	57	111	79.5524	11.1191	79
1508	1196640	C1	17	14.2064	43	96	0	4	0	96	4	Majority	157	202	181.969	9.46635	182
1509	20778138	B1	291	14.0051	43	96	0	4	0	96	4	Majority	91	284	178.953	44.307	168
1510	1116640	A2	16	14.3287	43	96	0	4	0	96	4	Majority	85	115	97.2387	6.49371	96
1511	3392274	A1	48	14.1498	43	96	0	4	0	96	4	Majority	98	169	126.284	15.9196	122
1512	12621250	C1	313	24.7994	46	2	0	98	0	2	98	Minority	308	401	358.862	18.7055	360
1513	4923712	C1	126	25.5904	36	0	0	100	0	0	100	Minority	224	306	265.504	18.3653	265
1514	9775038	C2	250	25.5753	36	0	0	100	0	0	100	Minority	236	351	294.079	24.4996	295
1515	2879162	C1	18	6.25182	35	98	0	2	0	98	2	Majority	208	297	254.26	20.9727	255
1516	41285	C1	0	0	35	98	0	2	0	98	2	Majority	181	189	185	2.19089	185
1517	19795664	D1	119	6.01142	35	98	0	2	0	98	2	Majority	138	317	213.865	33.5767	214
1518	759382	C1	5	6.5843	35	98	0	2	0	98	2	Majority	215	272	233.678	13.3552	231
1519	926290	C1	6	6.47745	35	98	0	2	0	98	2	Majority	192	243	215.044	11.3536	212
1520	4764	C1	0	0	35	98	0	2	0	98	2	Majority	255	255	255	0	255
1521	78355	C1	0	0	35	98	0	2	0	98	2	Majority	215	227	220.2	3.60925	220
1522	9303847	A1	56	6.01902	35	98	0	2	0	98	2	Majority	229	370	303.53	29.2332	303
1523	28677849	C1	202	7.04376	48	0	100	0	0	0	100	Minority	347	540	447.099	39.8822	446
1524	8517436	A1	60	7.04437	48	0	100	0	0	0	100	Minority	331	445	382.297	22.7739	382
1525	99715	A1	1	10.0286	48	0	100	0	0	0	100	Minority	412	436	423.543	6.0396	423
1526	4724888	C1	141	29.842	42	0	0	100	0	0	100	Minority	348	444	396.675	22.2822	399
1527	7557612	C2	225	29.7713	42	0	0	100	0	0	100	Minority	343	439	386.95	17.8379	386
1529	353898	C1	1	2.82567	42	2	0	2	96	2	98	Minority	366	395	384.978	5.83523	385
1530	3596078	C1	13	3.61505	42	2	0	2	96	2	98	Minority	256	370	316.25	25.705	318
1531	25719	C1	0	0	42	2	0	2	96	2	98	Minority	242	250	246.636	2.90056	248
1532	1101730	C1	4	3.63065	42	2	0	2	96	2	98	Minority	134	204	162.21	17.4345	158
1533	47180	C1	0	0	42	2	0	2	96	2	98	Minority	120	131	126.294	2.92584	126
1534	7696576	C1	26	3.37813	42	2	0	2	96	2	98	Minority	163	236	201.956	16.296	203
1535	70805	D1	0	0	42	2	0	2	96	2	98	Minority	114	124	119.867	2.61704	120
1536	53155	D1	0	0	42	2	0	2	96	2	98	Minority	177	193	186.857	4.34561	188
1537	1173088	C1	4	3.4098	42	2	0	2	96	2	98	Minority	144	214	179.261	17.3814	177
1538	128894617	A1	441	3.4214	42	2	0	2	96	2	98	Minority	113	483	285.247	88.3159	269
1539	9505987	C1	118	12.4132	34	0	2	98	0	0	100	Minority	124	220	166.395	24.5511	164
1540	690263	D1	9	13.0385	34	0	2	98	0	0	100	Minority	123	167	139.527	10.9473	139
1541	31188750	C1	472	15.1337	46	0	0	100	0	0	100	Minority	215	364	307.169	31.5285	313
1542	1042439	D2	269	258.049	45	0	0	100	0	0	100	Minority	14	49	30.0726	7.12731	30
1543	22906	D1	6	261.94	45	0	0	100	0	0	100	Minority	45	50	47.875	2.08791	48
1544	97155	D1	25	257.321	45	0	0	100	0	0	100	Minority	10	31	15.2439	5.04507	14
1545	5536516	C1	91	16.4363	44	0	72	28	0	0	100	Minority	329	450	400.451	24.8942	402
1546	8301083	C2	136	16.3834	44	0	72	28	0	0	100	Minority	330	451	391.436	23.4858	391
1547	7542401	A1	123	16.3078	44	0	72	28	0	0	100	Minority	308	411	363.256	23.0171	364
1548	15780000	C2	396	25.0951	42	0	0	100	0	0	100	Minority	258	397	331.144	30.9413	334
1549	9222898	D1	38	4.12018	37	98	2	0	0	98	2	Majority	94	182	130.497	19.1707	130
1550	34812720	D1	145	4.16514	37	98	2	0	0	98	2	Majority	92	206	132.834	22.482	128
1551	2144699	D1	9	4.19639	37	98	2	0	0	98	2	Majority	83	123	100.33	10.2098	100
1552	80676557	C1	335	4.15238	37	98	2	0	0	98	2	Majority	85	261	160.431	27.4036	161
1553	3007418	C1	13	4.32264	37	98	2	0	0	98	2	Majority	169	247	201.233	16.038	199
1554	8002711	C1	145	18.1189	52	2	98	0	0	2	98	Minority	435	542	489.361	23.9086	490
1555	1917289	A1	35	18.2549	52	2	98	0	0	2	98	Minority	441	501	470.378	13.5968	470
1556	8034765	C1	100	12.4459	40	0	0	100	0	0	100	Minority	294	468	382.929	44.7244	380
1557	19762735	A1	245	12.3971	40	0	0	100	0	0	100	Minority	298	476	397.217	31.6352	398
1558	8001310	D1	23	2.87453	35	88	12	0	0	88	12	Mixed	146	285	206.973	32.3824	200
1559	2088181	C1	6	2.87331	35	88	12	0	0	88	12	Mixed	144	235	195.064	23.4996	198
1560	60626780	A1	173	2.85352	35	88	12	0	0	88	12	Mixed	149	483	289.929	70.4277	277
1561	13150000	C1	156	11.8631	21	76	8	16	0	76	24	Mixed	361	510	428.536	29.2336	427
1562	6947798	C1	165	23.7485	37	2	0	98	0	2	98	Minority	170	237	206.997	13.1069	208
1563	139702	A1	3	21.4743	37	2	0	98	0	2	98	Minority	190	212	201.125	5.93134	201
1564	14150000	A1	271	19.1519	28	4	0	96	0	4	96	Minority	183	321	257.077	30.2273	259
1565	22191	C2	1	45.0633	38	0	38	62	0	0	100	Minority	258	268	263.3	2.79464	263
1566	314283	C1	8	25.4548	38	0	38	62	0	0	100	Minority	207	261	227.306	13.7355	223
1567	10614776	A1	265	24.9652	38	0	38	62	0	0	100	Minority	174	306	233.704	29.7644	229
1568	10990718	C1	114	10.3724	41	0	100	0	0	0	100	Minority	320	467	402.38	36.2144	406
1569	9610532	A1	100	10.4053	41	0	100	0	0	0	100	Minority	326	443	379.191	24.5962	379
1570	33979011	C1	126	3.70817	58	0	0	72	28	0	100	Minority	185	413	301.156	54.1982	308
1571	20046998	C1	75	3.74121	58	0	0	72	28	0	100	Minority	72	206	137.855	25.0529	139
1572	16202831	D1	60	3.70306	58	0	0	72	28	0	100	Minority	41	134	78.7322	19.0819	78
1573	7057747	C1	26	3.6839	58	0	0	72	28	0	100	Minority	94	206	142.242	24.5388	142
1574	10517268	A1	39	3.70819	58	0	0	72	28	0	100	Minority	280	450	355.746	45.8694	341
1575	5522	A1	0	0	58	0	0	72	28	0	100	Minority	380	383	381.6	1.0198	382
1576	74984	A1	0	0	58	0	0	72	28	0	100	Minority	351	363	356.531	3.01024	356
1577	18567398	A1	69	3.71619	58	0	0	72	28	0	100	Minority	142	345	211.204	42.4737	196
1579	53280	A1	0	0	58	0	0	72	28	0	100	Minority	130	140	133.864	2.92785	133
1580	71004	A1	0	0	58	0	0	72	28	0	100	Minority	111	119	114.828	2.27534	114
1581	841048	A1	3	3.56698	58	0	0	72	28	0	100	Minority	96	144	119.372	9.13342	119
1582	987454	D2	12	12.1525	47	0	0	0	100	0	100	Minority	17	39	26.1529	5.33717	26
1583	2152546	D1	27	12.5433	47	0	0	0	100	0	100	Minority	26	77	45.6725	12.4303	42
1584	288932	D2	10	34.6102	41	2	0	98	0	2	98	Minority	19	38	24.822	4.96536	23
1585	5802617	D1	198	34.1225	41	2	0	98	0	2	98	Minority	22	108	64.3936	22.3913	67
1586	53451	A1	2	37.4174	41	2	0	98	0	2	98	Minority	79	100	91.5909	6.08769	92
1587	2305909	B1	24	10.408	5	100	0	0	0	100	0	Majority	277	339	306.21	12.4335	306
1588	8154889	C1	84	10.3006	5	100	0	0	0	100	0	Majority	210	329	265.399	27.0552	264
1589	5194766	D2	418	80.4656	10	100	0	0	0	100	0	Majority	4	31	14.2337	6.05221	14
1590	13984	D1	1	71.5103	10	100	0	0	0	100	0	Majority	7	13	9.66667	1.88562	9
1591	27115831	C1	600	22.1273	32	6	88	4	2	6	94	Minority	54	155	92.4772	20.3282	92
1592	4472372	C2	99	22.1359	32	6	88	4	2	6	94	Minority	77	156	119.134	17.5502	121
1593	470491	C2	10	21.2544	32	6	88	4	2	6	94	Minority	105	128	114.016	5.40656	113
1594	11307	A1	0	0	32	6	88	4	2	6	94	Minority	152	156	154.333	1.69967	155
1595	5269401	D1	231	43.838	46	0	0	100	0	0	100	Minority	15	99	48.6846	20.0446	47
1596	756584	A1	33	43.6171	46	0	0	100	0	0	100	Minority	67	102	83.7023	8.57229	83
1597	2792659	C1	32	11.4586	43	0	0	100	0	0	100	Minority	397	458	438.165	11.9078	441
1598	12019841	C2	136	11.3146	43	0	0	100	0	0	100	Minority	362	451	404.173	19.9145	403
1599	3836250	D1	263	68.5565	31	0	0	100	0	0	100	Minority	7	117	32.1231	26.3764	20
1600	2438043	D2	387	158.734	50	0	0	0	100	0	100	Minority	6	26	14.3588	5.21189	14
1601	104457	D1	17	162.746	50	0	0	0	100	0	100	Minority	10	16	12.25	1.45057	12
1602	8006789	D1	201	25.1037	47	0	0	100	0	0	100	Minority	9	127	48.3169	26.1821	44
1603	1245711	A1	31	24.8854	47	0	0	100	0	0	100	Minority	53	142	92.1522	22.4013	89
1604	4782447	B1	34	7.10933	15	96	2	0	0	96	2	Majority	207	308	261.67	21.7356	263
1605	19062509	C1	137	7.18688	15	96	2	0	0	96	2	Majority	128	274	199.623	28.016	201
1606	25198750	C1	350	13.8896	48	0	0	100	0	0	100	Minority	249	373	321.599	25.042	326
1607	10770872	C1	120	11.1412	41	2	98	0	0	2	98	Minority	133	208	166.77	14.5932	167
1608	8583	C1	0	0	41	2	98	0	0	2	98	Minority	235	242	239	2.38048	239
1609	2097132	C1	23	10.9674	41	2	98	0	0	2	98	Minority	214	268	241.478	12.0028	241
1610	146508	C1	2	13.6511	41	2	98	0	0	2	98	Minority	186	202	192.915	4.00968	192
1611	14844674	C1	165	11.1151	41	2	98	0	0	2	98	Minority	165	253	201.85	17.4456	200
1612	722197	A1	8	11.0773	41	2	98	0	0	2	98	Minority	236	273	255.47	8.85333	255
1613	7535	A1	0	0	41	2	98	0	0	2	98	Minority	258	262	260	1.63299	260
1614	1483405	D2	12	8.0895	32	0	0	100	0	0	100	Minority	12	29	20.2483	4.83393	21
1615	18589149	B1	156	8.39199	32	0	0	100	0	0	100	Minority	41	231	124.398	46.3307	126
1616	10215574	D1	85	8.32063	32	0	0	100	0	0	100	Minority	13	82	38.0005	17.3242	35
1617	992925	C1	8	8.057	32	0	0	100	0	0	100	Minority	44	131	88.9091	22.7487	91
1618	458478	C1	4	8.72452	32	0	0	100	0	0	100	Minority	149	176	160.704	6.09721	160
1619	3135	C1	0	0	32	0	0	100	0	0	100	Minority	148	149	148.5	0.5	148
1620	27534835	A1	230	8.35306	32	0	0	100	0	0	100	Minority	24	200	87.9501	38.85	83
1621	12724675	C1	76	5.97265	52	0	0	0	100	0	100	Minority	185	286	223.834	20.4132	219
1622	128447	C1	1	7.78531	52	0	0	0	100	0	100	Minority	155	177	164.542	6.52865	162
1623	555676	C1	3	5.39883	52	0	0	0	100	0	100	Minority	199	234	213.867	7.05974	214
1625	17573985	A1	105	5.97474	52	0	0	0	100	0	100	Minority	125	347	230.059	57.3426	221
1626	32879264	C1	159	4.83587	26	0	100	0	0	0	100	Minority	304	524	416.625	51.1919	411
1627	1549666	A1	7	4.5171	26	0	100	0	0	0	100	Minority	455	526	494.406	16.6538	495
1628	298570	A1	1	3.3493	26	0	100	0	0	0	100	Minority	427	480	450.164	15.7039	447
1629	8032976	C1	154	19.171	40	2	0	98	0	2	98	Minority	164	253	200.607	20.5138	197
1630	83890	C1	2	23.8407	40	2	0	98	0	2	98	Minority	113	123	117.265	2.78978	117
1631	8799383	C2	170	19.3195	40	2	0	98	0	2	98	Minority	111	213	155.751	21.0136	157
1632	16458451	B1	116	7.04805	52	0	100	0	0	0	100	Minority	65	296	165.676	65.7894	162
1633	4105246	A2	29	7.06413	52	0	100	0	0	0	100	Minority	45	107	71.8058	12.1257	71
1634	26324978	C1	722	27.4264	46	0	0	0	98	0	98	Minority	17	198	88.7757	42.967	88
1635	3957397	C1	67	16.9303	10	0	0	0	100	0	100	Minority	37	131	74.1141	18.6319	71
1636	463638	D2	8	17.2548	10	0	0	0	100	0	100	Minority	10	22	14.8486	3.09119	15
1637	10923280	D1	186	17.0279	10	0	0	0	100	0	100	Minority	11	83	31.6738	16.9038	26
1638	90643	A1	2	22.0646	10	0	0	0	100	0	100	Minority	115	143	128.811	7.10096	129
1639	21013750	C1	295	14.0384	44	0	0	100	0	0	100	Minority	186	339	275.867	34.9201	285
1640	237409	D1	4	16.8486	38	0	0	100	0	0	100	Minority	122	153	134.287	7.60686	133
1641	4339873	D1	68	15.6687	38	0	0	100	0	0	100	Minority	80	175	114.604	22.7282	110
1642	21421694	C1	336	15.685	38	0	0	100	0	0	100	Minority	81	258	150.654	39.1495	150
1643	1170559	A1	18	15.3773	38	0	0	100	0	0	100	Minority	233	297	264.479	12.9993	264
1644	822922	D2	58	70.4806	59	0	0	100	0	0	100	Minority	21	33	27.5227	2.6398	28
1645	2610828	D1	185	70.8587	59	0	0	100	0	0	100	Minority	25	71	44.5201	11.8827	42
1646	33682500	C1	214	6.35345	28	0	0	100	0	0	100	Minority	138	324	236.91	43.6359	244
1647	1788750	D2	474	264.99	24	54	18	26	2	54	46	Mixed	1	16	6.85854	3.70001	6
1648	425904	A2	4	9.39179	40	0	100	0	0	0	100	Minority	76	107	91.4157	7.55554	92
1649	11029096	A1	108	9.79228	40	0	100	0	0	0	100	Minority	67	199	132.472	27.6029	134
1650	2135000	D1	165	77.2834	32	0	0	0	98	0	98	Minority	6	38	14.6056	6.38777	13
1651	4121653	D2	137	33.2391	10	100	0	0	0	100	0	Majority	1	24	9.25046	5.4606	7
1652	2667097	D1	89	33.3696	10	100	0	0	0	100	0	Majority	5	37	12.4615	5.83204	11
1653	1993750	D2	160	80.2508	23	86	0	14	0	86	14	Mixed	1	25	7.09889	4.47546	6
1654	563934	C1	6	10.6395	39	0	0	100	0	0	100	Minority	176	198	187.314	5.48396	188
1655	272561	C1	3	11.0067	39	0	0	100	0	0	100	Minority	171	197	183.909	7.19538	184
1656	30169	D1	0	0	39	0	0	100	0	0	100	Minority	229	246	238.333	5.90668	239
1657	50968	D2	1	19.6202	39	0	0	100	0	0	100	Minority	173	180	175.909	1.88074	176
1659	23997	D1	0	0	39	0	0	100	0	0	100	Minority	182	186	184.2	1.249	184
1660	16939876	C1	173	10.2126	39	0	0	100	0	0	100	Minority	174	266	216.681	19.752	215
1661	2655000	D2	347	130.697	7	98	0	0	0	98	0	Majority	1	26	12.5906	5.89005	13
1662	8109043	D1	160	19.7311	24	0	0	100	0	0	100	Minority	129	245	193.945	24.9882	197
1663	1756667	C1	35	19.9241	24	0	0	100	0	0	100	Minority	156	257	209.208	23.9703	209
1664	1420614	C1	28	19.7098	24	0	0	100	0	0	100	Minority	126	196	155.651	15.3414	152
1665	7426	A1	0	0	24	0	0	100	0	0	100	Minority	256	259	257.333	1.24722	257
1666	3328706	C1	33	9.91376	33	0	100	0	0	0	100	Minority	185	263	222.954	18.5308	222
1667	11881746	C2	119	10.0154	33	0	100	0	0	0	100	Minority	194	283	236.97	19.9061	238
1668	583298	C1	6	10.2863	33	0	100	0	0	0	100	Minority	214	263	239.313	11.5245	239
1669	15745872	C2	213	13.5274	40	0	100	0	0	0	100	Minority	251	394	324.502	32.3214	324
1670	6241628	C1	85	13.6182	40	0	100	0	0	0	100	Minority	237	331	290.584	19.7213	292
1671	18431710	C1	184	9.9828	40	0	100	0	0	0	100	Minority	207	417	296.989	43.6679	293
1672	98130	C1	1	10.1906	40	0	100	0	0	0	100	Minority	439	468	453.432	7.28135	453
1673	380842	C1	4	10.503	40	0	100	0	0	0	100	Minority	354	423	398.091	16.4159	401
1674	2285345	C2	23	10.0641	40	0	100	0	0	0	100	Minority	240	338	292.88	23.0099	298
1675	3239389	A1	32	9.87841	40	0	100	0	0	0	100	Minority	288	364	328.007	18.1145	328
1676	7005834	A1	70	9.99167	40	0	100	0	0	0	100	Minority	304	499	413.158	47.9303	424
1677	8647512	A2	151	17.4617	50	74	26	0	0	74	26	Mixed	13	99	46.121	19.1544	45
1678	326238	A1	6	18.3915	50	74	26	0	0	74	26	Mixed	58	78	68.5556	4.8422	68
1679	14782500	A1	231	15.6266	47	0	100	0	0	0	100	Minority	107	239	177.152	28.0119	177
1680	202500	D2	131	646.914	11	100	0	0	0	100	0	Majority	4	9	7.01282	1.31552	7
1681	12822693	D1	80	6.23894	51	0	0	100	0	0	100	Minority	94	261	164.595	36.9989	160
1683	4318998	A1	27	6.25145	51	0	0	100	0	0	100	Minority	127	268	201.939	34.5549	205
1684	1869031	A1	11	5.8854	51	0	0	100	0	0	100	Minority	130	187	165.365	11.3087	167
1686	15920000	C1	126	7.91457	40	0	98	0	0	0	98	Minority	101	232	155.91	27.4388	155
1687	7942	C1	0	0	17	74	22	4	0	74	26	Mixed	342	346	344.2	1.46969	345
1688	13716186	D1	493	35.9429	17	74	22	4	0	74	26	Mixed	35	167	99.8222	27.8827	100
1689	2074356	A1	74	35.6737	17	74	22	4	0	74	26	Mixed	278	344	309.671	13.4719	310
1690	11796704	A1	424	35.9422	17	74	22	4	0	74	26	Mixed	100	287	165.949	34.3084	161
1691	24800000	C1	306	12.3387	44	0	0	100	0	0	100	Minority	167	322	241.217	36.452	239
1692	6117038	D2	638	104.299	8	100	0	0	0	100	0	Majority	4	29	13.0291	5.51695	12
1693	469212	D1	49	104.43	8	100	0	0	0	100	0	Majority	16	33	24.7688	3.48966	25
1694	7609	C1	0	0	37	2	90	8	0	2	98	Minority	113	118	116	2.16025	117
1695	30313602	D1	57	1.88034	37	2	90	8	0	2	98	Minority	20	136	65.5124	25.1897	65
1697	2562206	C1	5	1.95144	37	2	90	8	0	2	98	Minority	125	191	154.192	14.6621	153
1698	13306019	C1	25	1.87885	37	2	90	8	0	2	98	Minority	82	241	151.147	30.8156	151
1699	32937523	D1	62	1.88235	37	2	90	8	0	2	98	Minority	16	157	64.2343	29.272	63
1700	47952003	A1	91	1.89773	37	2	90	8	0	2	98	Minority	19	237	116.188	45.0662	120
1701	33708	A1	0	0	37	2	90	8	0	2	98	Minority	121	134	127.938	3.83192	127
1702	666405	A1	1	1.50059	37	2	90	8	0	2	98	Minority	97	133	116.225	8.55822	116
1703	16579354	C1	103	6.21255	44	0	98	2	0	0	100	Minority	325	471	395.024	33.9633	392
1704	4048146	A1	25	6.17567	44	0	98	2	0	0	100	Minority	401	482	438.581	17.3651	437
1705	17081442	C1	106	6.20556	43	0	0	100	0	0	100	Minority	110	219	153.259	21.7264	151
1706	12499808	A1	78	6.2401	43	0	0	100	0	0	100	Minority	154	343	233.653	41.0939	228
1707	15149009	C1	210	13.8623	30	0	0	100	0	0	100	Minority	239	427	327.951	44.3517	325
1708	16949741	A1	234	13.8055	30	0	0	100	0	0	100	Minority	178	327	246.008	31.3799	243
1709	15822231	D1	128	8.08988	34	6	0	94	0	6	94	Minority	50	169	90.623	26.9859	89
1710	18314119	C1	148	8.0812	34	6	0	94	0	6	94	Minority	52	201	128.906	35.9998	139
1711	42861523	A1	347	8.09584	34	6	0	94	0	6	94	Minority	54	285	114.93	44.6845	106
1712	7704027	C2	338	43.8732	38	0	0	100	0	0	100	Minority	291	386	340.806	18.0571	341
1713	207223	A1	9	43.4315	38	0	0	100	0	0	100	Minority	343	369	356.939	5.82121	357
1714	291520	D2	16	54.8847	45	0	0	100	0	0	100	Minority	20	29	24.2857	2.04603	24
1715	7160980	D1	394	55.0204	45	0	0	100	0	0	100	Minority	9	89	32.4309	18.8729	25
1716	14543791	B1	175	12.0326	54	6	94	0	0	6	94	Minority	44	255	137.638	51.4868	134
1717	996166	A2	12	12.0462	54	6	94	0	0	6	94	Minority	43	96	66.6526	12.2636	65
1718	2802157	D1	34	12.1335	54	6	94	0	0	6	94	Minority	28	127	69.9461	24.1361	67
1719	75347	C1	1	13.2719	54	6	94	0	0	6	94	Minority	218	237	226.167	4.63381	226
1720	39635000	C1	364	9.1838	55	0	0	100	0	0	100	Minority	160	359	261.877	38.3725	263
1721	588750	D2	281	477.282	18	92	0	8	0	92	8	Majority	0	14	4.41597	3.86854	3
1722	1437500	D2	2347	1632.7	23	68	2	28	2	68	32	Mixed	0	11	2.13462	2.09838	1
1723	96088079	C1	467	4.86012	34	76	22	2	0	76	24	Mixed	5	254	98.9439	57.6424	92
1724	3316250	D2	168	50.6596	9	98	2	0	0	98	2	Majority	1	19	7.82792	4.32655	7
1725	33241496	D1	296	8.90453	13	4	12	80	4	4	96	Minority	28	144	71.2593	27.8207	69
1726	7411346	A1	66	8.90526	13	4	12	80	4	4	96	Minority	87	266	167.086	36.6486	160
1727	534586	A1	4	7.48243	13	4	12	80	4	4	96	Minority	112	163	134.382	12.6259	133
1728	188936	A1	2	10.5856	13	4	12	80	4	4	96	Minority	101	127	111.699	6.38424	111
1729	3559464	D2	296	83.1586	7	100	0	0	0	100	0	Majority	7	24	12.8031	3.71003	12
1730	21262	D1	2	94.0645	7	100	0	0	0	100	0	Majority	16	19	17.8889	0.87489	18
1731	948024	D1	78	82.2764	7	100	0	0	0	100	0	Majority	10	26	15.2727	3.22349	15
1732	8141439	C2	86	10.5632	37	0	0	100	0	0	100	Minority	288	392	341.674	21.7502	343
1733	8899811	C1	95	10.6744	37	0	0	100	0	0	100	Minority	216	347	280.188	29.5888	281
1734	4539106	D2	446	98.2572	12	96	0	4	0	96	4	Majority	2	27	12.3699	6.6085	11
1736	2511250	D2	1279	509.308	22	78	8	10	4	78	22	Mixed	0	13	4.48108	2.82502	4
1737	6455163	C2	254	39.3483	37	0	0	100	0	0	100	Minority	211	352	287.58	33.9941	295
1738	4313587	C1	170	39.4104	37	0	0	100	0	0	100	Minority	233	303	271.046	14.2874	272
1739	210903	D1	4	18.9661	36	0	0	100	0	0	100	Minority	200	225	213.488	6.21537	214
1740	3814307	D2	66	17.3033	36	0	0	100	0	0	100	Minority	133	199	155.236	13.6153	153
1741	1420422	D2	25	17.6004	36	0	0	100	0	0	100	Minority	101	132	118.907	7.33491	120
1742	259150	C1	4	15.4351	36	0	0	100	0	0	100	Minority	226	243	233.891	4.38472	234
1743	11776856	C1	203	17.2372	32	0	0	100	0	0	100	Minority	53	151	104.479	21.1405	104
1744	3728208	D1	64	17.1664	32	0	0	100	0	0	100	Minority	24	106	59.1522	17.1565	59
1745	249936	A1	4	16.0041	32	0	0	100	0	0	100	Minority	139	155	147.582	3.68373	148
1746	1238750	D2	1120	904.137	40	2	0	0	98	2	98	Minority	4	25	12.1216	5.81463	11
1747	107587	D2	24	223.075	16	0	0	0	98	0	98	Minority	20	24	21.9535	1.01049	22
1748	1104913	D1	243	219.927	16	0	0	0	98	0	98	Minority	19	35	24.9324	3.36917	25
1749	8142521	C2	158	19.4043	42	0	0	100	0	0	100	Minority	106	212	157.478	23.2506	158
1750	4413729	C1	85	19.2581	42	0	0	100	0	0	100	Minority	167	236	202.824	13.9534	203
1751	1047187	A2	10	9.54939	41	100	0	0	0	100	0	Majority	33	80	54.6746	11.4085	54
1752	3035106	C1	30	9.88433	41	100	0	0	0	100	0	Majority	74	136	110.067	14.6822	111
1753	9825207	A1	98	9.97434	41	100	0	0	0	100	0	Majority	47	163	102.392	25.7145	102
1754	1130000	D1	379	335.398	24	0	0	0	100	0	100	Minority	13	52	23.6344	8.38507	21
1755	4138750	D2	1370	331.018	32	50	12	38	0	50	50	Mixed	2	24	9.00602	5.0866	8
1756	1645000	D2	224	136.17	12	98	0	2	0	98	2	Majority	11	24	18.8935	2.84092	19
1757	23764998	C1	278	11.6979	51	0	52	48	0	0	100	Minority	161	408	263.906	56.2477	259
1758	706970	C2	8	11.3159	51	0	52	48	0	0	100	Minority	199	247	222.714	12.1184	223
1759	743176	A1	9	12.1102	51	0	52	48	0	0	100	Minority	298	350	319.669	11.7992	319
1760	2877356	A1	33	11.4689	51	0	52	48	0	0	100	Minority	284	418	357.873	32.3341	360
1761	2626592	D2	166	63.1998	28	100	0	0	0	100	0	Majority	9	24	14.7177	3.50762	14
1762	705908	D1	44	62.3311	28	100	0	0	0	100	0	Majority	12	31	18.8854	4.45939	18
1763	2020001	C2	25	12.3762	42	0	0	100	0	0	100	Minority	174	229	197.121	10.3439	197
1764	18632499	C1	231	12.3977	42	0	0	100	0	0	100	Minority	131	299	212.105	35.9389	211
1765	4797795	D1	116	24.1778	35	100	0	0	0	100	0	Majority	2	73	23.6754	15.7012	20
1766	3764661	C1	91	24.1722	35	100	0	0	0	100	0	Majority	15	121	62.7869	22.6185	62
1767	189551	C1	15	79.1344	40	2	0	98	0	2	98	Minority	81	102	89.5405	5.22517	89
1768	2634199	D1	210	79.7206	40	2	0	98	0	2	98	Minority	12	89	40.6961	19.156	35
1769	6356484	C1	12	1.88784	37	0	0	100	0	0	100	Minority	34	137	93.886	21.2482	95
1770	1360103	C1	2	1.47048	37	0	0	100	0	0	100	Minority	202	245	218.8	8.44379	218
1771	12547551	D1	23	1.83303	37	0	0	100	0	0	100	Minority	5	123	35.8471	23.6078	31
1772	33268575	B1	61	1.83356	37	0	0	100	0	0	100	Minority	40	269	152.46	50.6703	154
1773	92306	A1	0	0	37	0	0	100	0	0	100	Minority	124	139	129.622	4.00237	128
1774	61157481	A1	112	1.83134	37	0	0	100	0	0	100	Minority	9	252	103.236	62.0488	95
1775	16179	D2	1	61.8085	46	0	0	100	0	0	100	Minority	20	21	20.25	0.433013	20
1776	6322557	D1	316	49.9798	46	0	0	100	0	0	100	Minority	13	85	42.2162	18.878	41
1777	773764	A1	39	50.403	46	0	0	100	0	0	100	Minority	59	119	86.1895	13.9377	86
1778	150000	D2	262	1746.67	12	84	2	14	0	84	16	Mixed	3	7	4.83051	1.10703	5
1779	4884030	D2	25	5.11872	45	100	0	0	0	100	0	Majority	70	133	98.5031	13.9883	97
1780	19082814	D1	97	5.08311	45	100	0	0	0	100	0	Majority	66	188	113.051	30.3303	106
1781	2218155	C1	11	4.95908	45	100	0	0	0	100	0	Majority	163	195	180.058	6.67083	181
1782	6743316	D2	246	36.4806	14	98	2	0	0	98	2	Majority	4	27	12.1817	5.82231	11
1783	5486684	D1	200	36.4519	14	98	2	0	0	98	2	Majority	5	112	40.2355	27.1487	33
1784	3722500	D1	266	71.4574	39	0	0	100	0	0	100	Minority	11	76	33.6129	14.2584	32
1785	15802499	C1	134	8.47967	24	0	100	0	0	0	100	Minority	205	427	304.733	51.9704	296
1787	19172500	A1	411	21.437	34	0	0	100	0	0	100	Minority	51	208	132.189	32.3352	133
1788	6327215	C1	73	11.5375	29	0	0	100	0	0	100	Minority	167	233	203.034	13.7806	203
1789	3427159	C1	39	11.3797	29	0	0	100	0	0	100	Minority	320	401	366.127	17.5751	368
1790	1792100	C1	21	11.7181	29	0	0	100	0	0	100	Minority	231	341	278.502	24.6898	277
1791	19833526	A1	229	11.5461	29	0	0	100	0	0	100	Minority	191	381	279.155	44.6749	276
1792	5747291	D2	342	59.5063	29	82	10	8	0	82	18	Mixed	8	33	16.4998	4.91962	16
1793	1086459	D1	65	59.8274	29	82	10	8	0	82	18	Mixed	12	33	20.4483	5.60861	20
1794	25866250	C1	386	14.9229	35	2	0	98	0	2	98	Minority	43	206	110.181	31.3506	111
1795	2626250	D2	184	70.0619	50	0	0	100	0	0	100	Minority	15	32	26.1007	3.8299	27
1796	10334585	C1	90	8.70862	36	0	54	46	0	0	100	Minority	237	385	315.972	30.602	318
1797	7242915	A1	63	8.69816	36	0	54	46	0	0	100	Minority	242	316	280.093	16.3034	281
1798	12633048	D1	47	3.7204	59	0	100	0	0	0	100	Minority	279	390	333.291	18.7674	334
1799	15109	C1	0	0	59	0	100	0	0	0	100	Minority	266	269	267.714	1.27775	268
1800	20289912	C1	76	3.7457	59	0	100	0	0	0	100	Minority	238	423	344.411	49.5103	359
1801	8332555	C1	31	3.72035	59	0	100	0	0	0	100	Minority	234	520	333.257	79.6053	300
1802	2182814	A1	8	3.66499	59	0	100	0	0	0	100	Minority	258	373	304.846	28.4143	302
1803	14172812	A1	53	3.73955	59	0	100	0	0	0	100	Minority	291	498	390.404	50.6018	394
1804	300963	B1	3	9.968	33	0	0	100	0	0	100	Minority	150	193	169.718	11.7202	169
1805	2539194	C1	27	10.6333	33	0	0	100	0	0	100	Minority	255	341	293.374	18.7734	290
1499	880	A1	0	0	41	0	32	68	0	0	100	Minority	56	57	56.5	0.5	56
1578	443	A1	0	0	58	0	0	72	28	0	100	Minority	251	251	251	0	251
1624	3468	C1	0	0	52	0	0	0	100	0	100	Minority	246	248	247	0.816497	247
1658	994	D2	0	0	39	0	0	100	0	0	100	Minority	186	186	186	0	186
1735	894	D1	0	0	12	96	0	4	0	96	4	Majority	25	25	25	0	25
1806	2912939	C1	31	10.6422	33	0	0	100	0	0	100	Minority	113	178	142.979	14.4852	142
1807	9073602	C2	97	10.6904	33	0	0	100	0	0	100	Minority	85	165	129.451	17.509	131
1808	556824	C2	6	10.7754	33	0	0	100	0	0	100	Minority	142	188	163.874	11.5976	162
1809	29881478	A1	320	10.709	33	0	0	100	0	0	100	Minority	89	294	196.782	41.0576	193
1810	537486	C1	17	31.6287	35	0	0	100	0	0	100	Minority	105	138	121.385	8.02317	121
1811	3773074	C1	118	31.2742	35	0	0	100	0	0	100	Minority	114	233	166.594	35.3077	152
1812	648139	C1	20	30.8576	35	0	0	100	0	0	100	Minority	156	185	171.098	6.84236	171
1813	5556208	A1	174	31.3163	35	0	0	100	0	0	100	Minority	114	211	157.154	20.2757	155
1814	62592	A1	2	31.953	35	0	0	100	0	0	100	Minority	119	131	125.12	2.88888	125
1815	41435000	C1	384	9.26753	47	0	0	100	0	0	100	Minority	115	306	209.803	47.6061	210
1816	1091718	D1	2	1.83197	56	4	0	0	96	4	96	Minority	107	161	127.83	11.7357	126
1817	16288095	D1	26	1.59626	56	4	0	0	96	4	96	Minority	23	111	51.7356	18.4838	49
1818	23771437	A1	38	1.59856	56	4	0	0	96	4	96	Minority	41	194	115.172	36.9602	112
1819	879222	B1	23	26.1595	47	0	0	100	0	0	100	Minority	186	239	212.295	12.7724	212
1820	5728858	D1	148	25.8341	47	0	0	100	0	0	100	Minority	13	93	42.6576	18.3441	40
1821	12834420	A1	332	25.8679	47	0	0	100	0	0	100	Minority	65	242	138.449	38.0425	136
1822	10432852	C1	172	16.4864	53	0	100	0	0	0	100	Minority	120	256	182.158	27.7071	179
1824	969676	A1	16	16.5004	53	0	100	0	0	0	100	Minority	188	237	213.241	11.3758	214
1825	6842389	A1	113	16.5147	53	0	100	0	0	0	100	Minority	116	212	166.104	21.8908	166
1826	464131	C2	29	62.4824	30	0	0	100	0	0	100	Minority	81	118	96.7766	8.7915	97
1827	1784519	C1	112	62.762	30	0	0	100	0	0	100	Minority	89	151	118.409	13.903	119
1828	186624	C1	12	64.3004	30	0	0	100	0	0	100	Minority	129	143	136.949	3.33166	137
1829	924726	A1	58	62.7213	30	0	0	100	0	0	100	Minority	98	143	122.708	12.9298	126
1830	1819440	D2	201	110.474	33	2	0	98	0	2	98	Minority	10	38	17.7234	6.00584	16
1831	1498060	D1	165	110.142	33	2	0	98	0	2	98	Minority	16	40	26.5983	4.66873	26
1832	19133750	C1	181	9.45972	27	70	30	0	0	70	30	Mixed	78	240	162.707	35.0036	164
1833	12245000	C1	177	14.4549	49	0	0	100	0	0	100	Minority	136	249	192.057	25.2861	194
1834	2163750	A1	236	109.07	44	2	0	98	0	2	98	Minority	25	119	62.9384	23.9725	59
1835	11747705	D2	336	28.6013	32	2	0	98	0	2	98	Minority	68	149	99.9994	18.3384	98
1836	153545	D1	4	26.051	32	2	0	98	0	2	98	Minority	76	93	86.2258	4.26319	87
1837	700884	D2	64	91.3133	28	2	0	98	0	2	98	Minority	8	24	13.9896	4.3142	13
1838	3444116	D1	316	91.7507	28	2	0	98	0	2	98	Minority	9	80	34.5624	16.3116	30
1839	4967195	D2	239	48.1157	43	0	0	100	0	0	100	Minority	96	203	145.968	22.7155	145
1840	937748	D1	45	47.9873	43	0	0	100	0	0	100	Minority	110	147	127.473	8.92131	126
1841	71074	C1	3	42.2095	43	0	0	100	0	0	100	Minority	196	209	204.231	3.54431	204
1842	7890	C1	0	0	43	0	0	100	0	0	100	Minority	182	192	186.75	3.69966	185
1843	12344	C1	1	81.011	43	0	0	100	0	0	100	Minority	173	178	175.833	1.57233	176
1844	11886586	C1	247	20.7797	36	0	0	100	0	0	100	Minority	110	237	165.667	26.1138	165
1845	549518	A1	11	20.0175	36	0	0	100	0	0	100	Minority	151	205	171.114	12.0023	171
1847	10307250	C1	113	10.9632	43	100	0	0	0	100	0	Majority	105	258	172.413	32.4958	167
1849	9979605	C2	110	11.0225	43	100	0	0	0	100	0	Majority	77	202	134.025	28.239	133
1850	261888	C1	3	11.4553	43	100	0	0	0	100	0	Majority	149	182	170.815	7.62324	173
1851	741089	D1	3	4.0481	41	2	98	0	0	2	98	Minority	3	72	37.1325	17.9743	36
1852	9685077	C1	41	4.23332	41	2	98	0	0	2	98	Minority	3	128	54.2229	32.2049	54
1853	13572385	C2	58	4.27338	41	2	98	0	0	2	98	Minority	3	117	47.716	26.4139	47
1854	717673	A1	3	4.18018	41	2	98	0	0	2	98	Minority	72	117	93.9933	9.50062	94
1855	1688073	B1	8	4.73913	20	0	100	0	0	0	100	Minority	148	227	174.683	15.4511	171
1856	25576	C1	0	0	20	0	100	0	0	0	100	Minority	387	394	390.111	2.18299	389
1857	33169868	C1	154	4.64277	20	0	100	0	0	0	100	Minority	143	396	255.302	49.7963	256
1858	2704598	A1	13	4.80663	20	0	100	0	0	0	100	Minority	288	394	342.927	23.8423	344
1859	1070634	A1	5	4.67013	20	0	100	0	0	0	100	Minority	181	253	226.812	14.9557	230
1860	11917986	C1	179	15.0193	55	0	0	100	0	0	100	Minority	93	219	155.75	23.5223	156
1861	8722360	D1	131	15.0189	55	0	0	100	0	0	100	Minority	18	126	72.9819	25.305	74
1862	5960904	A1	90	15.0984	55	0	0	100	0	0	100	Minority	85	173	126.564	20.7167	126
1863	2181660	D1	60	27.502	38	0	96	4	0	0	100	Minority	2	71	29.3584	18.1225	27
1864	6340803	C2	173	27.2836	38	0	96	4	0	0	100	Minority	7	135	62.9418	27.4376	60
1865	1786250	C1	214	119.804	33	34	62	2	0	34	64	Mixed	9	92	42.507	23.8582	37
1866	47851995	C1	489	10.219	30	56	42	0	0	56	42	Mixed	23	285	128.767	66.5715	121
1867	74699	C2	1	13.3871	30	56	42	0	0	56	42	Mixed	68	79	74.4063	3.15099	74
1868	2495098	C2	25	10.0196	30	56	42	0	0	56	42	Mixed	60	139	97.3952	17.3542	96
1869	1808209	A1	18	9.9546	30	56	42	0	0	56	42	Mixed	257	336	290.611	17.8742	289
1870	38308750	C1	163	4.2549	51	0	0	100	0	0	100	Minority	160	296	245.426	29.7942	252
1871	3650391	D1	20	5.47887	45	0	0	0	100	0	100	Minority	97	171	134.621	16.6734	134
1872	14336509	C1	78	5.44066	45	0	0	0	100	0	100	Minority	188	302	257.397	23.9322	262
1873	22474801	A1	122	5.4283	45	0	0	0	100	0	100	Minority	127	302	230.178	45.848	240
1874	48176250	C1	137	2.84372	35	0	0	100	0	0	100	Minority	71	279	183.359	42.2952	193
1875	8032872	D1	214	26.6405	34	2	0	98	0	2	98	Minority	13	98	40.6839	19.6842	37
1876	1968378	A1	53	26.9257	34	2	0	98	0	2	98	Minority	75	145	106.183	16.7683	105
1877	152087	C2	6	39.4511	15	100	0	0	0	100	0	Majority	61	106	80.3333	11.4753	79
1878	10702913	C1	403	37.6533	15	100	0	0	0	100	0	Majority	7	145	75.0233	33.8477	74
1879	6279296	C1	152	24.2065	32	6	84	10	0	6	94	Minority	67	132	94.6928	15.6744	95
1880	4243128	C1	159	37.4724	45	0	98	2	0	0	100	Minority	94	164	133.678	13.0326	135
1881	1413227	C1	50	35.38	29	0	0	100	0	0	100	Minority	10	85	42.1619	17.4837	42
1882	3100378	C2	109	35.157	29	0	0	100	0	0	100	Minority	10	66	27.0478	12.8263	24
1883	4555145	A1	161	35.3447	29	0	0	100	0	0	100	Minority	12	109	59.9613	21.8137	62
1884	722439	D2	18	24.9156	42	0	0	100	0	0	100	Minority	13	37	20.9933	6.55184	19
1885	8505756	D1	208	24.454	42	0	0	100	0	0	100	Minority	13	120	36.9076	20.2738	31
1886	9249305	A1	226	24.4343	42	0	0	100	0	0	100	Minority	33	181	105.766	33.2835	106
1887	17939504	D1	230	12.8209	39	0	0	0	100	0	100	Minority	25	168	87.5831	33.9274	88
1889	4475422	C1	57	12.7362	39	0	0	0	100	0	100	Minority	78	200	134.459	27.9328	132
1890	6593	C1	0	0	39	0	0	0	100	0	100	Minority	181	183	182	1	181
1891	16433608	A1	211	12.8395	39	0	0	0	100	0	100	Minority	121	264	186.255	30.4579	183
1892	23925523	D1	251	10.4909	38	0	0	100	0	0	100	Minority	25	151	76.3589	31.4376	75
1893	10676424	A1	112	10.4904	38	0	0	100	0	0	100	Minority	91	250	157.298	32.4158	152
1894	1689302	A1	18	10.6553	38	0	0	100	0	0	100	Minority	104	170	138.714	14.7477	141
1895	7581274	D1	197	25.9851	52	0	0	100	0	0	100	Minority	23	158	67.2988	27.807	64
1896	3503726	A1	91	25.9724	52	0	0	100	0	0	100	Minority	93	192	138.182	21.5997	138
1897	323193	B1	3	9.28238	56	0	4	96	0	0	100	Minority	237	264	250.664	6.63395	250
1898	1668733	D1	14	8.3896	56	0	4	96	0	0	100	Minority	112	152	130.652	8.92747	130
1899	29135538	C1	250	8.58059	56	0	4	96	0	0	100	Minority	119	324	224.15	48.3506	227
1900	2252535	A1	19	8.43494	56	0	4	96	0	0	100	Minority	141	268	214.605	35.4557	220
1901	3869014	C1	38	9.82162	33	2	4	0	94	2	98	Minority	101	191	140.738	18.2373	141
1902	18923325	D1	185	9.77629	33	2	4	0	94	2	98	Minority	32	118	66.1359	19.1562	64
1903	403484	D1	4	9.91365	33	2	4	0	94	2	98	Minority	68	91	80.172	6.11897	81
1904	83634	D1	1	11.9569	33	2	4	0	94	2	98	Minority	91	104	97.9143	3.23703	98
1905	22398783	C1	220	9.82196	33	2	4	0	94	2	98	Minority	48	206	110.67	35.2626	107
1906	1420251	A1	14	9.85741	33	2	4	0	94	2	98	Minority	138	199	174.836	14.1891	178
1907	1590198	A1	16	10.0616	33	2	4	0	94	2	98	Minority	94	144	115.846	10.9197	114
1908	3231310	A1	32	9.9031	33	2	4	0	94	2	98	Minority	148	208	174.873	11.9942	175
1909	10727470	C2	453	42.228	28	64	4	30	0	64	34	Mixed	33	112	60.634	17.6952	59
1910	6507530	C1	275	42.2587	28	64	4	30	0	64	34	Mixed	32	148	88.737	28.2866	92
1911	907500	D1	342	376.859	44	0	0	100	0	0	100	Minority	16	40	29.3518	5.23316	30
1912	14648024	D1	122	8.32877	41	100	0	0	0	100	0	Majority	162	289	228.588	27.3465	230
1913	168866	B1	1	5.92185	41	100	0	0	0	100	0	Majority	275	327	298.769	12.3248	299
1914	26044042	C1	218	8.37044	41	100	0	0	0	100	0	Majority	110	324	216.862	47.6775	218
1915	6314068	C1	53	8.39395	41	100	0	0	0	100	0	Majority	233	380	310.212	29.2509	309
1916	14927095	D1	130	8.70899	49	8	92	0	0	8	92	Minority	27	123	64.0824	23.9666	62
1917	362831	C1	3	8.26831	49	8	92	0	0	8	92	Minority	106	138	121.804	7.23459	121
1918	8312403	A1	73	8.78206	49	8	92	0	0	8	92	Minority	91	245	156.723	36.9578	150
1919	10065171	A1	88	8.74302	49	8	92	0	0	8	92	Minority	40	165	108.396	26.8808	110
1920	1017889	D2	19	18.6661	24	100	0	0	0	100	0	Majority	66	95	81.5455	7.62044	83
1921	31600092	D1	582	18.4177	24	100	0	0	0	100	0	Majority	51	167	94.2386	25.1112	91
1922	1451966	C1	27	18.5955	24	100	0	0	0	100	0	Majority	140	198	167.509	14.692	168
1923	1825053	C1	33	18.0817	24	100	0	0	0	100	0	Majority	114	172	146.646	13.5954	149
1924	7580737	B1	236	31.1315	27	2	98	0	0	2	98	Minority	131	276	203.827	30.0988	203
1925	550513	A1	17	30.8803	27	2	98	0	0	2	98	Minority	205	275	245.617	17.8787	248
1926	762500	C2	193	253.115	55	0	100	0	0	0	100	Minority	8	50	28.7687	11.3359	29
1927	6577213	C1	96	14.5958	31	24	76	0	0	24	76	Mixed	27	211	111.428	41.8616	111
1928	94707	C2	1	10.5589	31	24	76	0	0	24	76	Mixed	88	105	97.3421	4.84103	97
1929	18675448	C2	274	14.6717	31	24	76	0	0	24	76	Mixed	27	117	58.2292	17.6637	57
1930	498087	C1	7	14.0538	31	24	76	0	0	24	76	Mixed	81	119	96.1399	9.57469	94
1931	2347045	C1	35	14.9124	31	24	76	0	0	24	76	Mixed	70	136	102.228	16.7564	102
1932	21932402	D1	289	13.1769	39	24	2	74	0	24	76	Mixed	16	150	61.8894	30.4237	58
1933	686188	A1	9	13.1159	39	24	2	74	0	24	76	Mixed	84	138	109.858	12.288	108
1934	848910	A1	11	12.9578	39	24	2	74	0	24	76	Mixed	122	158	139.569	8.67058	140
1935	22033560	C1	640	29.0466	35	0	0	100	0	0	100	Minority	204	412	310.068	50.3886	312
1936	27690	A1	1	36.1141	35	0	0	100	0	0	100	Minority	345	355	349.692	3.07307	349
1937	52331250	C1	217	4.14666	44	0	0	100	0	0	100	Minority	21	206	89.7727	35.7859	87
1939	19299550	D1	179	9.27483	37	2	98	0	0	2	98	Minority	23	100	46.0096	15.1759	43
1940	11325	C1	0	0	37	2	98	0	0	2	98	Minority	72	77	74.875	1.61536	75
1941	8512647	A1	79	9.28031	37	2	98	0	0	2	98	Minority	33	176	89.1528	29.3957	85
1942	16466113	C1	241	14.6361	44	0	0	100	0	0	100	Minority	39	138	77.07	21.123	75
1943	122694	C1	2	16.3007	44	0	0	100	0	0	100	Minority	156	177	167.714	5.19812	168
1944	3372444	A1	50	14.826	44	0	0	100	0	0	100	Minority	87	177	126.336	20.2629	125
1945	2320895	C2	17	7.32476	54	0	100	0	0	0	100	Minority	130	205	170.657	12.4054	170
1946	28074105	C1	207	7.37334	54	0	100	0	0	0	100	Minority	129	292	215.519	39.1751	216
1947	8977500	D1	487	54.2467	32	46	32	0	22	46	54	Mixed	49	156	83.8063	25.8217	78
1948	4895308	D2	33	6.74115	42	0	4	98	0	0	102	Minority	90	165	119.18	16.5966	116
1949	5947002	D1	40	6.72608	42	0	4	98	0	0	102	Minority	89	201	152.082	23.4268	153
1950	4116440	C1	28	6.80199	42	0	4	98	0	0	102	Minority	149	234	194.1	18.2562	196
1951	7529957	B1	116	15.4051	41	0	100	0	0	0	100	Minority	68	182	125.23	23.5992	125
1952	908296	C1	14	15.4135	41	0	100	0	0	0	100	Minority	79	163	128.884	18.1385	133
1953	379247	C1	6	15.8208	41	0	100	0	0	0	100	Minority	67	119	98.2215	13.7425	102
1954	16506004	C2	133	8.05767	23	84	16	0	0	84	16	Mixed	47	191	119.725	28.4399	121
1955	3923818	C1	31	7.90047	23	84	16	0	0	84	16	Mixed	120	214	162.289	21.7911	162
1956	993857	C1	8	8.04945	23	84	16	0	0	84	16	Mixed	144	185	165.683	9.40279	167
1957	5799634	C1	76	13.1043	34	40	18	42	0	40	60	Mixed	54	159	93.8111	28.3527	91
1958	217043	C1	3	13.8221	34	40	18	42	0	40	60	Mixed	83	126	101.73	11.3274	101
1959	3589157	C1	47	13.095	34	40	18	42	0	40	60	Mixed	112	217	164.186	23.1021	163
1960	20766666	A1	271	13.0498	34	40	18	42	0	40	60	Mixed	58	199	104.517	27.6682	102
1961	1401678	C1	18	12.8418	49	2	46	0	52	2	98	Minority	110	171	142.342	15.4103	143
1962	32517627	D1	420	12.9161	49	2	46	0	52	2	98	Minority	11	188	68.9838	39.0565	64
1963	7447558	A1	96	12.8901	49	2	46	0	52	2	98	Minority	86	186	133.734	20.7717	135
1964	4415	A1	0	0	49	2	46	0	52	2	98	Minority	179	179	179	0	179
1965	50855000	C1	155	3.04788	56	0	0	100	0	0	100	Minority	163	312	240.77	30.4272	239
1966	2292853	B1	113	49.2836	25	50	46	4	0	50	50	Mixed	49	173	99.4498	31.0114	90
1968	19576111	C1	968	49.448	25	50	46	4	0	50	50	Mixed	19	208	91.2798	40.3752	86
1969	8123196	C2	402	49.4879	25	50	46	4	0	50	50	Mixed	5	98	30.8972	17.0068	28
1970	14588750	C1	372	25.4991	50	0	0	100	0	0	100	Minority	157	291	226.053	30.6687	229
1971	175607	C1	1	5.69453	39	0	100	0	0	0	100	Minority	131	149	140.264	4.46901	140
1972	34113448	C2	253	7.41643	39	0	100	0	0	0	100	Minority	12	150	62.7514	29.3548	59
1973	430944	A1	3	6.96146	39	0	100	0	0	0	100	Minority	94	139	117.079	10.6773	117
1974	21842500	D1	875	40.0595	24	100	0	0	0	100	0	Majority	41	149	76.4749	24.8071	71
1975	4365961	C1	31	7.10038	44	100	0	0	0	100	0	Majority	190	267	228.594	17.282	228
1976	4181615	B1	30	7.17426	44	100	0	0	0	100	0	Majority	179	279	235.385	22.1021	238
1977	7598384	C1	54	7.10677	44	100	0	0	0	100	0	Majority	127	263	179.19	30.394	171
1978	6055290	A1	43	7.10123	44	100	0	0	0	100	0	Majority	128	225	177.005	19.4163	179
1979	1501637	D1	10	6.6594	40	0	0	100	0	0	100	Minority	115	155	137.745	8.1236	138
1980	30707395	C1	207	6.74105	40	0	0	100	0	0	100	Minority	135	280	211.045	29.6653	213
1981	52887	A1	0	0	40	0	0	100	0	0	100	Minority	246	265	254.952	5.40261	255
1982	693302	A1	5	7.21186	40	0	0	100	0	0	100	Minority	186	237	216.061	12.0132	216
1983	240267	A1	2	8.32407	40	0	0	100	0	0	100	Minority	167	200	188.654	7.55209	190
1984	11060762	A1	74	6.69032	40	0	0	100	0	0	100	Minority	102	207	153.842	23.6339	155
1985	1238463	C2	8	6.45962	36	0	100	0	0	0	100	Minority	77	128	100.07	12.9572	98
1986	297383	C2	2	6.72533	36	0	100	0	0	0	100	Minority	48	80	63.9098	8.7899	64
1987	16233545	C1	103	6.34489	36	0	100	0	0	0	100	Minority	61	198	123.917	27.3705	122
1988	190866	C2	1	5.23928	36	0	100	0	0	0	100	Minority	121	153	135.675	8.57123	135
1989	1105405	A1	7	6.33252	36	0	100	0	0	0	100	Minority	53	110	79.7332	13.7346	81
1990	665588	A1	4	6.00972	36	0	100	0	0	0	100	Minority	98	172	140.417	17.7693	142
1991	31450940	C1	177	5.62781	51	0	100	0	0	0	100	Minority	190	508	329.454	72.8934	323
1992	31350	C1	0	0	51	0	100	0	0	0	100	Minority	347	365	356.154	5.34712	357
1993	17588960	A1	99	5.62853	51	0	100	0	0	0	100	Minority	328	508	428.318	42.9818	434
1994	9949875	C1	258	25.93	18	30	62	10	0	30	72	Mixed	79	252	153.957	39.9433	149
1995	17917070	C2	465	25.9529	18	30	62	10	0	30	72	Mixed	10	134	47.6166	24.8562	43
1996	406637	C2	11	27.0512	18	30	62	10	0	30	72	Mixed	111	142	126.113	7.33475	126
1997	4787668	C3	124	25.8999	18	30	62	10	0	30	72	Mixed	43	139	81.564	20.2694	80
1998	79450709	B1	80	1.00691	27	0	0	100	0	0	100	Minority	183	550	355.591	84.1719	346
1999	22234291	A1	22	0.989463	27	0	0	100	0	0	100	Minority	159	390	269.663	55.7248	269
2000	9795127	C1	160	16.3347	26	2	98	0	0	2	98	Minority	20	248	86.4382	54.9699	69
2001	11749873	C2	192	16.3406	26	2	98	0	0	2	98	Minority	19	177	81.9144	35.1406	80
2002	5764306	C1	84	14.5724	31	28	40	32	0	28	72	Mixed	50	140	102.394	19.5006	104
2003	11391944	C2	167	14.6595	31	28	40	32	0	28	72	Mixed	7	134	45.0668	25.951	42
2004	19683916	C1	171	8.6873	59	0	0	0	100	0	100	Minority	199	394	299.446	39.5329	298
2005	192227	C3	2	10.4044	59	0	0	0	100	0	100	Minority	312	360	333.269	12.8828	336
2006	51357	C3	0	0	59	0	0	0	100	0	100	Minority	364	384	374.316	5.79521	374
2007	6491250	D1	454	69.9403	31	10	78	14	0	10	92	Mixed	21	80	37.7428	12.0538	36
2008	25712116	D1	295	11.4732	33	94	6	0	0	94	6	Majority	21	127	60.0831	25.8586	56
2009	8897884	C1	102	11.4634	33	94	6	0	0	94	6	Majority	77	202	138.158	25.1767	139
2010	356250	D1	281	788.772	49	0	0	100	0	0	100	Minority	28	58	42.2695	8.03263	42
2011	15185351	C2	156	10.2731	40	0	100	0	0	0	100	Minority	145	290	226.873	32.1117	231
2012	1823399	C1	19	10.4201	40	0	100	0	0	0	100	Minority	162	208	187.602	9.63879	188
2013	20998703	B1	41	1.9525	70	100	0	0	0	100	0	Majority	549	792	675.961	53.1438	674
2014	26396381	D1	52	1.96997	70	100	0	0	0	100	0	Majority	567	763	652.038	43.5627	646
2015	71435701	C1	140	1.9598	70	100	0	0	0	100	0	Majority	604	922	793.571	67.1854	798
2016	484363	C1	1	2.06457	70	100	0	0	0	100	0	Majority	596	659	634.905	18.1531	640
2017	67498	C1	0	0	70	100	0	0	0	100	0	Majority	604	617	611.226	3.66949	612
2018	20841609	C1	41	1.96722	70	100	0	0	0	100	0	Majority	482	673	603.859	33.1576	608
2019	86972	C1	0	0	70	100	0	0	0	100	0	Majority	496	522	510.655	6.83437	511
2020	36813777	A1	72	1.95579	70	100	0	0	0	100	0	Majority	477	843	676.816	86.7953	682
2021	168632	A1	0	0	70	100	0	0	0	100	0	Majority	725	742	734.703	3.94366	735
2022	3234182	C2	93	28.7553	40	0	100	0	0	0	100	Minority	13	129	56.8144	29.4026	48
2023	824568	C3	24	29.1061	40	0	100	0	0	0	100	Minority	53	108	75.9847	12.9521	75
2024	4687500	C1	169	36.0533	21	50	50	0	0	50	50	Mixed	210	348	271.14	31.8603	268
2025	10201202	C1	129	12.6456	34	0	100	0	0	0	100	Minority	244	387	317.473	28.4536	315
2026	11889781	D1	144	12.1112	34	0	0	98	0	0	98	Minority	12	132	55.3245	27.1944	54
2027	528213	C1	6	11.3591	34	0	0	98	0	0	98	Minority	104	156	128.635	11.7146	128
2028	9398256	B1	114	12.1299	34	0	0	98	0	0	98	Minority	58	193	123.944	30.323	125
2029	29694596	C1	109	3.6707	39	2	0	98	0	2	98	Minority	197	482	333.066	59.8394	332
2030	18248268	B1	66	3.61678	39	2	0	98	0	2	98	Minority	344	596	480.403	59.4999	481
2031	425620	B1	2	4.69903	39	2	0	98	0	2	98	Minority	367	411	386.673	10.0797	387
2032	23498505	A1	86	3.65981	39	2	0	98	0	2	98	Minority	131	394	231.716	58.6855	219
2033	53012	A1	0	0	39	2	0	98	0	2	98	Minority	341	353	346.75	3.37454	346
2034	9265753	C2	117	12.6271	49	0	100	0	0	0	100	Minority	179	276	226.429	19.8972	226
2035	1340257	C1	17	12.6841	49	0	100	0	0	0	100	Minority	177	217	196.69	8.28877	196
2036	1772740	C1	22	12.4102	49	0	100	0	0	0	100	Minority	168	228	196.695	12.5262	195
2037	5485311	D1	82	14.949	45	42	0	0	58	42	58	Mixed	59	122	91.7131	13.3484	91
2038	389518	D1	6	15.4037	45	42	0	0	58	42	58	Mixed	88	113	99.5449	5.32573	99
2039	8336421	C1	124	14.8745	45	42	0	0	58	42	58	Mixed	88	162	124.347	15.6135	125
2040	11609776	C1	128	11.0252	40	4	96	0	0	4	96	Minority	265	398	340.265	32.6456	345
2041	5740224	C2	64	11.1494	40	4	96	0	0	4	96	Minority	298	394	339.329	19.8304	338
2042	12103750	C2	266	21.9767	26	0	100	0	0	0	100	Minority	125	232	179.634	22.3265	181
2043	2360596	D1	15	6.35433	53	0	0	100	0	0	100	Minority	91	178	118.212	22.3981	112
2044	1061030	D1	7	6.59736	53	0	0	100	0	0	100	Minority	167	206	188.034	9.20931	188
2045	35092884	C1	218	6.21209	53	0	0	100	0	0	100	Minority	72	251	141.43	39.1627	138
2046	21179214	A1	132	6.23253	53	0	0	100	0	0	100	Minority	65	239	129.466	39.9017	123
2047	13375000	C2	221	16.5234	27	2	98	0	0	2	98	Minority	56	187	115.778	24.7456	115
[truncated: 24,353 more rows]
